# Supplementary material for: The prevalence and risk of developing major depression among individuals with subthreshold depression in the general population
Source: Psychol Med. 2022 Feb 14;53(8):3611–20. doi: 10.1017/S0033291722000241 (PMC10277767; doi:10.1017/S0033291722000241)
Supplement: Supplementary file 1 [file S0033291722000241sup001.zip › S0033291722000241sup005.xlsx]

## Sheet: Table S1 - NCTs
Supplemental Table 1. Individual Network Comparison Test p-values
	Time 2	Time 3	Time 4	Time 5
Time 2		0.1024	0.5096	0.031
Time 3	0.6588		0.365	0.4286
Time 4	0.4268	0.7138		0.1026
Time 5	0.5568	0.9818	0.0884
Sample size
Time 3	1048
Time 4	957	970
Time 5	795	791	767
Note. Above the diagonal is network invariance p-values, below the diagonal is global expected influence invariance p-values. Sample size values denotes the sample size on which direct network comparisons were based.

## Sheet: Table S2 - Intercept Net
Supplemental Table 2. Estimated and Bootstrapped Parameters for Growth Curve Intercept (Person-mean) Network
sort	type	id	node1	node2	sample	mean	sd	CIlower	CIupper	q2.5	q97.5
1	bridgeExpectedInfluence	B1	B1		0.250048	0.249848	0.0334828	0.183082	0.317013	0.186508	0.317355
2	bridgeExpectedInfluence	B2	B2		0.205329	0.205425	0.0360048	0.133319	0.277338	0.132999	0.273005
3	bridgeExpectedInfluence	B3	B3		0.141664	0.154057	0.0399169	0.0618297	0.221497	0.0754252	0.235715
4	bridgeExpectedInfluence	B4	B4		0.407376	0.414079	0.0302878	0.346801	0.467952	0.356791	0.475057
5	bridgeExpectedInfluence	B5	B5		0.355182	0.357422	0.036362	0.282458	0.427906	0.287869	0.427406
6	bridgeExpectedInfluence	C1	C1		0.359588	0.362578	0.0307836	0.298021	0.421156	0.302436	0.422863
7	bridgeExpectedInfluence	C2	C2		0.35064	0.356126	0.0305964	0.289447	0.411833	0.296567	0.417516
8	bridgeExpectedInfluence	D1	D1		0.390491	0.385241	0.0347942	0.320902	0.460079	0.31841	0.453249
9	bridgeExpectedInfluence	D2	D2		0.102192	0.109581	0.0355229	0.0311466	0.173238	0.0387497	0.179023
10	bridgeExpectedInfluence	D3	D3		0.143484	0.141841	0.0355908	0.0723024	0.214666	0.0719027	0.212543
11	bridgeExpectedInfluence	D4	D4		0.432965	0.432622	0.0318094	0.369347	0.496584	0.368691	0.495916
12	bridgeExpectedInfluence	D5	D5		0.404517	0.404393	0.0359834	0.33255	0.476484	0.332965	0.475697
13	bridgeExpectedInfluence	D6	D6		0.106473	0.115443	0.0344423	0.0375889	0.175358	0.0496978	0.184041
14	bridgeExpectedInfluence	D7	D7		0.247794	0.241087	0.0383861	0.171022	0.324566	0.165505	0.315691
15	bridgeExpectedInfluence	E1	E1		0.419731	0.426142	0.033871	0.351989	0.487473	0.361144	0.495574
16	bridgeExpectedInfluence	E2	E2		0.411225	0.406135	0.039018	0.333189	0.489261	0.326616	0.480858
17	bridgeExpectedInfluence	E3	E3		0.171992	0.172159	0.0293082	0.113375	0.230608	0.114215	0.229434
18	bridgeExpectedInfluence	E4	E4		0.157915	0.165982	0.0305595	0.0967962	0.219034	0.106061	0.224934
19	bridgeExpectedInfluence	E5	E5		0.541617	0.534993	0.0326187	0.47638	0.606854	0.470253	0.601671
20	bridgeExpectedInfluence	E6	E6		0.258809	0.254972	0.0304497	0.19791	0.319709	0.193871	0.315849
21	bridgeStrength	B1	B1		0.250048	0.267444	0.0391445	0.171759	0.328337	0.196763	0.349407
22	bridgeStrength	B2	B2		0.341324	0.354039	0.0648018	0.211721	0.470928	0.239811	0.491575
23	bridgeStrength	B3	B3		0.371693	0.375578	0.0883579	0.194978	0.548409	0.214836	0.555481
24	bridgeStrength	B4	B4		0.407376	0.423079	0.0340422	0.339292	0.475461	0.363553	0.497434
25	bridgeStrength	B5	B5		0.355182	0.360884	0.0372265	0.280729	0.429635	0.289829	0.435088
26	bridgeStrength	C1	C1		0.436063	0.448618	0.0529311	0.330201	0.541925	0.352433	0.560234
27	bridgeStrength	C2	C2		0.465176	0.468876	0.0458164	0.373543	0.556809	0.382429	0.566763
28	bridgeStrength	D1	D1		0.433591	0.457972	0.0647791	0.304033	0.56315	0.348396	0.593916
29	bridgeStrength	D2	D2		0.198256	0.221655	0.0440694	0.110117	0.286395	0.144577	0.314343
30	bridgeStrength	D3	D3		0.288077	0.287038	0.0672477	0.153582	0.422573	0.16831	0.42727
31	bridgeStrength	D4	D4		0.432965	0.443806	0.0358109	0.361344	0.504587	0.375394	0.519878
32	bridgeStrength	D5	D5		0.434277	0.43824	0.0435246	0.347228	0.521326	0.358378	0.532872
33	bridgeStrength	D6	D6		0.202584	0.216282	0.0532266	0.0961309	0.309037	0.117704	0.324899
34	bridgeStrength	D7	D7		0.29332	0.305948	0.060419	0.172482	0.414158	0.202399	0.433666
35	bridgeStrength	E1	E1		0.529157	0.545768	0.0658318	0.397493	0.66082	0.427712	0.683707
36	bridgeStrength	E2	E2		0.564938	0.570431	0.0727428	0.419452	0.710424	0.434203	0.726985
37	bridgeStrength	E3	E3		0.171992	0.199953	0.03761	0.0967719	0.247212	0.136746	0.287296
38	bridgeStrength	E4	E4		0.250133	0.250775	0.0492407	0.151651	0.348614	0.164158	0.356194
39	bridgeStrength	E5	E5		0.541683	0.556648	0.0459458	0.449791	0.633574	0.478664	0.665475
40	bridgeStrength	E6	E6		0.361655	0.382638	0.0707862	0.220083	0.503227	0.258294	0.536091
41	edge	B1--B2	B1	B2	0.430991	0.428675	0.0259317	0.379127	0.482854	0.377679	0.480606
42	edge	B1--B3	B1	B3	0.181937	0.179986	0.026016	0.129905	0.233969	0.128074	0.230052
43	edge	B1--B4	B1	B4	0.191593	0.187586	0.0235915	0.14441	0.238776	0.140623	0.231855
44	edge	B1--B5	B1	B5	0.0168953	0.0215091	0.0205032	-0.0241111	0.0579017	0	0.0683842
45	edge	B1--C1	B1	C1	0.0545918	0.0509532	0.0206494	0.013293	0.0958907	0.00881403	0.0914674
46	edge	B1--C2	B1	C2	0	0.00504154	0.0102622	-0.0205244	0.0205244	0	0.0364925
47	edge	B1--D1	B1	D1	0	-0.00704493	0.0127478	-0.0254957	0.0254957	-0.0445817	0
48	edge	B1--D2	B1	D2	0	0.00266106	0.00712499	-0.01425	0.01425	0	0.0254394
49	edge	B1--D3	B1	D3	0.0188887	0.0200467	0.0179983	-0.0171078	0.0548852	0	0.0608636
50	edge	B1--D4	B1	D4	0.101683	0.0969323	0.0199378	0.0618069	0.141558	0.057853	0.135844
51	edge	B1--D5	B1	D5	0	0.00196904	0.00596303	-0.0119261	0.0119261	0	0.021739
52	edge	B1--D6	B1	D6	0	0.000775534	0.00372808	-0.00745616	0.00745616	0	0.012496
53	edge	B1--D7	B1	D7	0	0.0011312	0.00409148	-0.00818296	0.00818296	0	0.0147481
54	edge	B1--E1	B1	E1	0	8.9923e-05	0.00459635	-0.00919271	0.00919271	-0.00979519	0.0108803
55	edge	B1--E2	B1	E2	0	-0.00014448	0.00539405	-0.0107881	0.0107881	-0.0144986	0.00946383
56	edge	B1--E3	B1	E3	0	0.00381295	0.00847305	-0.0169461	0.0169461	0	0.0294793
57	edge	B1--E4	B1	E4	0	0.00029197	0.0035463	-0.0070926	0.0070926	0	0.00725377
58	edge	B1--E5	B1	E5	0.0414905	0.0416487	0.0212657	-0.00104095	0.084022	0	0.0846907
59	edge	B1--E6	B1	E6	0.033394	0.0316831	0.0230285	-0.0126631	0.0794511	0	0.0803024
60	edge	B2--B3	B2	B3	0.262281	0.260599	0.0274498	0.207382	0.317181	0.207603	0.313274
61	edge	B2--B4	B2	B4	0	0.00362749	0.00929857	-0.0185971	0.0185971	0	0.0342487
62	edge	B2--B5	B2	B5	0.0497151	0.0479097	0.0250962	-0.000477369	0.0999076	0	0.0980508
63	edge	B2--C1	B2	C1	0.0553917	0.051026	0.0217592	0.0118733	0.09891	0.00729974	0.0913546
64	edge	B2--C2	B2	C2	0.00699974	0.0121128	0.015134	-0.0232683	0.0372678	0	0.0503576
65	edge	B2--D1	B2	D1	-0.0215502	-0.0188323	0.0200031	-0.0615565	0.018456	-0.0672428	0
66	edge	B2--D2	B2	D2	-0.0353462	-0.0284804	0.0173993	-0.0701447	-0.000547654	-0.0644244	0
67	edge	B2--D3	B2	D3	0	-0.000532659	0.00422611	-0.00845222	0.00845222	-0.013345	0
68	edge	B2--D4	B2	D4	0	0.00206902	0.00635974	-0.0127195	0.0127195	0	0.024096
69	edge	B2--D5	B2	D5	0	0.00173475	0.00600781	-0.0120156	0.0120156	0	0.0208467
70	edge	B2--D6	B2	D6	-0.0110685	-0.0125541	0.0136263	-0.0383211	0.016184	-0.0452983	0
71	edge	B2--D7	B2	D7	0	-0.00197583	0.00601885	-0.0120377	0.0120377	-0.0210372	0
72	edge	B2--E1	B2	E1	0	-0.000576152	0.00599684	-0.0119937	0.0119937	-0.0173291	0.0103539
73	edge	B2--E2	B2	E2	0	-0.000497496	0.00748961	-0.0149792	0.0149792	-0.0231803	0.0159925
74	edge	B2--E3	B2	E3	0.0611117	0.0561477	0.0221093	0.016893	0.10533	0.0124828	0.096851
75	edge	B2--E4	B2	E4	0.0104688	0.0166618	0.0174681	-0.0244674	0.045405	0	0.0575059
76	edge	B2--E5	B2	E5	-3.29653e-05	-0.00888182	0.0152173	-0.0304675	0.0304015	-0.051983	0
77	edge	B2--E6	B2	E6	0.139355	0.138004	0.0267778	0.0857991	0.19291	0.0857621	0.189912
78	edge	B3--B4	B3	B4	0.104783	0.103174	0.0242604	0.0562619	0.153303	0.0563601	0.152286
79	edge	B3--B5	B3	B5	0.207089	0.205208	0.0260569	0.154975	0.259203	0.152389	0.254701
80	edge	B3--C1	B3	C1	-0.032641	-0.0276988	0.0195313	-0.0717037	0.00642169	-0.0676774	0
81	edge	B3--C2	B3	C2	0	-0.00105081	0.00446215	-0.00892431	0.00892431	-0.0162635	0
82	edge	B3--D1	B3	D1	0.0104045	0.0175161	0.0205024	-0.0306003	0.0514093	0	0.0662577
83	edge	B3--D2	B3	D2	0	-0.00321513	0.00831587	-0.0166317	0.0166317	-0.0295894	0
84	edge	B3--D3	B3	D3	0.0260179	0.0250625	0.0200992	-0.0141805	0.0662164	0	0.0669139
85	edge	B3--D4	B3	D4	0	0.00242138	0.00630345	-0.0126069	0.0126069	0	0.0234983
86	edge	B3--D5	B3	D5	0	0.00126083	0.00530268	-0.0106054	0.0106054	0	0.0182305
87	edge	B3--D6	B3	D6	-0.0369868	-0.0370779	0.0195109	-0.0760085	0.00203493	-0.0760028	0
88	edge	B3--D7	B3	D7	0.0151865	0.015288	0.0171733	-0.0191601	0.0495331	0	0.0555399
89	edge	B3--E1	B3	E1	0	0.00221644	0.00698683	-0.0139737	0.0139737	0	0.0236721
90	edge	B3--E2	B3	E2	0.157243	0.154176	0.0234513	0.110341	0.204146	0.10851	0.199523
91	edge	B3--E3	B3	E3	0.0130169	0.017314	0.0174738	-0.0219307	0.0479646	0	0.057502
92	edge	B3--E4	B3	E4	0.0348095	0.0290442	0.0205573	-0.00630505	0.075924	0	0.0707821
93	edge	B3--E5	B3	E5	0	-0.00080048	0.00496897	-0.00993795	0.00993795	-0.0170511	0
94	edge	B3--E6	B3	E6	-0.0453871	-0.0403994	0.0240332	-0.0934535	0.00267928	-0.087558	0
95	edge	B4--B5	B4	B5	0.436884	0.433388	0.0234508	0.389982	0.483786	0.3855	0.480562
96	edge	B4--C1	B4	C1	0.118874	0.119217	0.0215903	0.0756936	0.162055	0.0773906	0.161087
97	edge	B4--C2	B4	C2	0.0950759	0.0928268	0.0224378	0.0502003	0.139952	0.0476892	0.136104
98	edge	B4--D1	B4	D1	0	-0.00040154	0.00493999	-0.00987998	0.00987998	-0.01285	0.00457748
99	edge	B4--D2	B4	D2	0	0.000771451	0.00403661	-0.00807323	0.00807323	0	0.0121657
100	edge	B4--D3	B4	D3	0.0584906	0.0585064	0.0216884	0.0151139	0.101867	0.0174274	0.100597
101	edge	B4--D4	B4	D4	0.100075	0.0970186	0.0204351	0.0592049	0.140945	0.0561527	0.136579
102	edge	B4--D5	B4	D5	0	0.000391169	0.00278543	-0.00557087	0.00557087	0	0.0082646
103	edge	B4--D6	B4	D6	0	0.000224235	0.00228098	-0.00456196	0.00456196	0	0.00440627
104	edge	B4--D7	B4	D7	0	0.00142084	0.00444043	-0.00888086	0.00888086	0	0.0158061
105	edge	B4--E1	B4	E1	0.0204236	0.0229514	0.0189709	-0.0175183	0.0583654	0	0.0644974
106	edge	B4--E2	B4	E2	0	-0.00332846	0.00909659	-0.0181932	0.0181932	-0.0327901	0
107	edge	B4--E3	B4	E3	0	0.000717945	0.00423445	-0.0084689	0.0084689	0	0.013192
108	edge	B4--E4	B4	E4	0	0.00285011	0.00704041	-0.0140808	0.0140808	0	0.0256002
109	edge	B4--E5	B4	E5	0.00823992	0.0101673	0.0132802	-0.0183204	0.0348002	0	0.0440132
110	edge	B4--E6	B4	E6	0.00619705	0.0107465	0.0143315	-0.0224658	0.03486	0	0.0476689
111	edge	B5--C1	B5	C1	0	0.00328342	0.00821762	-0.0164352	0.0164352	0	0.0306881
112	edge	B5--C2	B5	C2	0.0798576	0.0773036	0.0188524	0.0421528	0.117562	0.0374932	0.114208
113	edge	B5--D1	B5	D1	0.0507947	0.0478963	0.0222383	0.00631813	0.0952713	0.00396924	0.0923472
114	edge	B5--D2	B5	D2	0	-7.15421e-06	0.00279938	-0.00559876	0.00559876	-0.0031145	0.00257483
115	edge	B5--D3	B5	D3	0	-5.92813e-05	0.00206796	-0.00413591	0.00413591	0	0
116	edge	B5--D4	B5	D4	0.0117841	0.0142928	0.0145345	-0.0172849	0.0408532	0	0.0500142
117	edge	B5--D5	B5	D5	0	0.00022931	0.00332552	-0.00665105	0.00665105	0	0.00870687
118	edge	B5--D6	B5	D6	0	0.000832762	0.00335489	-0.00670978	0.00670978	0	0.012411
119	edge	B5--D7	B5	D7	0	-0.000837637	0.00368866	-0.00737732	0.00737732	-0.0142128	0
120	edge	B5--E1	B5	E1	0.0176174	0.0190767	0.018485	-0.0193525	0.0545874	0	0.0607286
121	edge	B5--E2	B5	E2	0	0.00334963	0.00806302	-0.016126	0.016126	0	0.0279624
122	edge	B5--E3	B5	E3	0.0618251	0.0612653	0.0226534	0.0165183	0.107132	0.0180506	0.106237
123	edge	B5--E4	B5	E4	0.095386	0.0926683	0.0225731	0.0502397	0.140532	0.0485784	0.137154
124	edge	B5--E5	B5	E5	0.020258	0.0208406	0.018908	-0.017558	0.0580741	0	0.0622256
125	edge	B5--E6	B5	E6	0.0176593	0.0172873	0.0179458	-0.0182322	0.0535509	0	0.0586146
126	edge	C1--C2	C1	C2	0.704079	0.699598	0.0177739	0.668531	0.739627	0.662579	0.732928
127	edge	C1--D1	C1	D1	0.123905	0.12069	0.0236387	0.0766276	0.171183	0.0728186	0.165566
128	edge	C1--D2	C1	D2	0	-0.000220424	0.00296964	-0.00593929	0.00593929	-0.00619157	0.000474477
129	edge	C1--D3	C1	D3	0.00840117	0.0137167	0.0151268	-0.0218525	0.0386548	0	0.048571
130	edge	C1--D4	C1	D4	0	0.000930854	0.00361467	-0.00722934	0.00722934	0	0.0129283
131	edge	C1--D5	C1	D5	0	0.00829254	0.0123661	-0.0247322	0.0247322	0	0.0417488
132	edge	C1--D6	C1	D6	0.0366617	0.0283634	0.0154575	0.00574665	0.0675767	0	0.0583361
133	edge	C1--D7	C1	D7	0	8.24251e-05	0.00194373	-0.00388746	0.00388746	0	0.00286404
134	edge	C1--E1	C1	E1	0	-0.00412502	0.00854064	-0.0170813	0.0170813	-0.028757	0
135	edge	C1--E2	C1	E2	-0.00559627	-0.010336	0.014007	-0.0336102	0.0224177	-0.045615	0
136	edge	C1--E3	C1	E3	0	0.000332836	0.00303338	-0.00606677	0.00606677	0	0.00557187
137	edge	C1--E4	C1	E4	0	0.00270924	0.00704853	-0.0140971	0.0140971	0	0.0257026
138	edge	C1--E5	C1	E5	0	0.00170401	0.00563405	-0.0112681	0.0112681	0	0.0202608
139	edge	C1--E6	C1	E6	0	0.00365745	0.00866092	-0.0173218	0.0173218	0	0.030889
140	edge	C2--D1	C2	D1	0.0150654	0.0196638	0.0192783	-0.0234912	0.0536219	0	0.065689
141	edge	C2--D2	C2	D2	-0.000887892	-0.00616954	0.0101033	-0.0210945	0.0193187	-0.0330138	0
142	edge	C2--D3	C2	D3	0.0382843	0.0333776	0.018315	0.00165433	0.0749143	0	0.0686943
143	edge	C2--D4	C2	D4	0	0.00329461	0.00723631	-0.0144726	0.0144726	0	0.0253347
144	edge	C2--D5	C2	D5	0.0802746	0.0704536	0.017725	0.0448246	0.115725	0.0345664	0.104662
145	edge	C2--D6	C2	D6	0	0.00899069	0.0127087	-0.0254175	0.0254175	0	0.042966
146	edge	C2--D7	C2	D7	0	0.000766945	0.00348126	-0.00696252	0.00696252	0	0.0119684
147	edge	C2--E1	C2	E1	0	-0.0022539	0.00672458	-0.0134492	0.0134492	-0.0242782	0
148	edge	C2--E2	C2	E2	-0.0563803	-0.0467237	0.0187288	-0.0938379	-0.0189228	-0.0817587	-0.00479165
149	edge	C2--E3	C2	E3	0.020427	0.0213789	0.0154846	-0.0105422	0.0513963	0	0.0534077
150	edge	C2--E4	C2	E4	0.0439459	0.0399165	0.0176581	0.00862963	0.0792621	0.00454903	0.0750269
151	edge	C2--E5	C2	E5	0	0.00173951	0.00574763	-0.0114953	0.0114953	0	0.0201509
152	edge	C2--E6	C2	E6	0.0279775	0.0254566	0.0166992	-0.00542093	0.061376	0	0.060906
153	edge	D1--D2	D1	D2	0.0462269	0.0445035	0.0237937	-0.00136062	0.0938144	0	0.0900433
154	edge	D1--D3	D1	D3	0.00066118	0.00973212	0.0150492	-0.0294372	0.0307595	0	0.0508655
155	edge	D1--D4	D1	D4	0	-0.00286865	0.00931481	-0.0186296	0.0186296	-0.0331529	0.00164732
156	edge	D1--D5	D1	D5	0	0.000360005	0.00668667	-0.0133733	0.0133733	-0.0159346	0.0175103
157	edge	D1--D6	D1	D6	0	0.00253444	0.00784577	-0.0156915	0.0156915	0	0.0255909
158	edge	D1--D7	D1	D7	0.0307829	0.030156	0.0199744	-0.00916588	0.0707318	0	0.0715644
159	edge	D1--E1	D1	E1	0	0.000771712	0.00922508	-0.0184502	0.0184502	-0.0207461	0.0256857
160	edge	D1--E2	D1	E2	0.0526182	0.0495512	0.0262977	2.26985e-05	0.105214	0	0.102682
161	edge	D1--E3	D1	E3	0	-0.00115798	0.00766962	-0.0153392	0.0153392	-0.0242432	0.0121157
162	edge	D1--E4	D1	E4	0	0.00532689	0.0109451	-0.0218902	0.0218902	0	0.0384551
163	edge	D1--E5	D1	E5	0.159253	0.156896	0.0248593	0.109535	0.208972	0.106963	0.205523
164	edge	D1--E6	D1	E6	0	-0.00563363	0.0115408	-0.0230815	0.0230815	-0.0383615	0.00347841
165	edge	D2--D3	D2	D3	0.268213	0.26635	0.028391	0.211431	0.324995	0.20791	0.320779
166	edge	D2--D4	D2	D4	0.271179	0.270259	0.0257369	0.219705	0.322653	0.218893	0.320118
167	edge	D2--D5	D2	D5	0	0.00174225	0.00643732	-0.0128746	0.0128746	0	0.0236576
168	edge	D2--D6	D2	D6	0.0783665	0.0808608	0.0253327	0.0277011	0.129032	0.0302196	0.130043
169	edge	D2--D7	D2	D7	0.13174	0.125394	0.0267268	0.0782864	0.185194	0.0714838	0.177895
170	edge	D2--E1	D2	E1	0	0.0105746	0.0159628	-0.0319256	0.0319256	0	0.0526766
171	edge	D2--E2	D2	E2	0.150224	0.149787	0.024022	0.10218	0.198268	0.102331	0.196707
172	edge	D2--E3	D2	E3	0	-0.00203653	0.0066196	-0.0132392	0.0132392	-0.024737	0
173	edge	D2--E4	D2	E4	-0.0117977	-0.0120475	0.0145971	-0.040992	0.0173965	-0.0474719	0
174	edge	D2--E5	D2	E5	0	-0.000145303	0.00512422	-0.0102484	0.0102484	-0.0119248	0.0101265
175	edge	D2--E6	D2	E6	0	-0.00189096	0.00720191	-0.0144038	0.0144038	-0.0236443	0.00725686
176	edge	D3--D4	D3	D4	0.396192	0.392999	0.0237609	0.348671	0.443714	0.345728	0.439614
177	edge	D3--D5	D3	D5	0	-0.00111766	0.00550588	-0.0110118	0.0110118	-0.0186712	0
178	edge	D3--D6	D3	D6	0	-0.00277258	0.00801729	-0.0160346	0.0160346	-0.0299824	0
179	edge	D3--D7	D3	D7	0	0.00837419	0.0131822	-0.0263645	0.0263645	0	0.0451384
180	edge	D3--E1	D3	E1	-0.0547129	-0.0499708	0.0279847	-0.110682	0.00125644	-0.104343	0
181	edge	D3--E2	D3	E2	0.0431275	0.043615	0.0236026	-0.00407771	0.0903326	0	0.0923067
182	edge	D3--E3	D3	E3	0	-0.00544998	0.00990402	-0.019808	0.019808	-0.0331127	0
183	edge	D3--E4	D3	E4	-0.0175838	-0.0144823	0.0169391	-0.051462	0.0162944	-0.0573171	0
184	edge	D3--E5	D3	E5	0.0225705	0.0191781	0.0182014	-0.0138322	0.0589732	0	0.0608614
185	edge	D3--E6	D3	E6	0	-0.00116701	0.00673622	-0.0134724	0.0134724	-0.0216264	0.00932384
186	edge	D4--D5	D4	D5	0.0157067	0.0165877	0.0169537	-0.0182008	0.0496141	0	0.0545552
187	edge	D4--D6	D4	D6	0.0960114	0.0930017	0.0222038	0.0516039	0.140419	0.0485404	0.136108
188	edge	D4--D7	D4	D7	0.0194467	0.0208901	0.0196994	-0.0199521	0.0588455	0	0.0654066
189	edge	D4--E1	D4	E1	0.196642	0.189966	0.0249709	0.1467	0.246584	0.139836	0.237528
190	edge	D4--E2	D4	E2	0	-0.00292619	0.00891033	-0.0178207	0.0178207	-0.0344678	0
191	edge	D4--E3	D4	E3	0	0.00209425	0.00567457	-0.0113491	0.0113491	0	0.0204435
192	edge	D4--E4	D4	E4	0.0194139	0.0175758	0.0162894	-0.0131649	0.0519927	0	0.0550491
193	edge	D4--E5	D4	E5	0.00336798	0.0114098	0.0153638	-0.0273596	0.0340956	0	0.0517052
194	edge	D4--E6	D4	E6	0	-0.00245725	0.00737618	-0.0147524	0.0147524	-0.0267883	0
195	edge	D5--D6	D5	D6	0.370559	0.36754	0.027992	0.314575	0.426543	0.311537	0.421175
196	edge	D5--D7	D5	D7	0.203377	0.204759	0.0269491	0.149479	0.257275	0.15259	0.25968
197	edge	D5--E1	D5	E1	0.0905495	0.0888599	0.0265783	0.0373929	0.143706	0.0370819	0.139179
198	edge	D5--E2	D5	E2	-0.01488	-0.0160466	0.0173031	-0.0494862	0.0197262	-0.0559369	0
199	edge	D5--E3	D5	E3	0.00604611	0.00926312	0.0125933	-0.0191406	0.0312328	0	0.0414733
200	edge	D5--E4	D5	E4	0	0.000173386	0.0037284	-0.00745681	0.00745681	-0.00327883	0.00722099
201	edge	D5--E5	D5	E5	0.17022	0.168337	0.0263492	0.117522	0.222919	0.117002	0.220833
202	edge	D5--E6	D5	E6	0.0723065	0.0694746	0.0259203	0.020466	0.124147	0.0196477	0.119544
203	edge	D6--D7	D6	D7	0.423311	0.42132	0.0244503	0.374411	0.472212	0.372073	0.467829
204	edge	D6--E1	D6	E1	0.0400523	0.039981	0.0239222	-0.00779211	0.0878967	0	0.0885117
205	edge	D6--E2	D6	E2	0	0.000566408	0.00457282	-0.00914563	0.00914563	0	0.0122751
206	edge	D6--E3	D6	E3	0.00956496	0.0124556	0.0145071	-0.0194493	0.0385793	0	0.0483213
207	edge	D6--E4	D6	E4	0	-0.000117828	0.0037202	-0.0074404	0.0074404	-0.00663515	0.00455194
208	edge	D6--E5	D6	E5	0.0549068	0.0520433	0.0266598	0.00158725	0.108226	0	0.105582
209	edge	D6--E6	D6	E6	0.0133431	0.02096	0.0199582	-0.0265732	0.0532594	0	0.0653682
210	edge	D7--E1	D7	E1	0.109159	0.10858	0.0262259	0.0567073	0.161611	0.0560945	0.160809
211	edge	D7--E2	D7	E2	0.0848685	0.0850925	0.0216971	0.0414744	0.128263	0.0419648	0.127434
212	edge	D7--E3	D7	E3	0	-0.00397916	0.00912645	-0.0182529	0.0182529	-0.0325559	0
213	edge	D7--E4	D7	E4	-0.0167273	-0.0145887	0.0155374	-0.0478021	0.0143475	-0.0501693	0
214	edge	D7--E5	D7	E5	0.0613428	0.0608559	0.0256111	0.0101206	0.112565	0.00780807	0.110838
215	edge	D7--E6	D7	E6	-0.00603583	-0.0107496	0.0162801	-0.038596	0.0265243	-0.0558351	0
216	edge	E1--E2	E1	E2	0.191516	0.188659	0.0249236	0.141668	0.241363	0.139037	0.237958
217	edge	E1--E3	E1	E3	0.0464866	0.0472478	0.0245738	-0.002661	0.0956343	0	0.0973301
218	edge	E1--E4	E1	E4	0.053624	0.0519047	0.0242391	0.0051458	0.102102	0.00398682	0.100419
219	edge	E1--E5	E1	E5	0.0791127	0.0790715	0.0254382	0.0282363	0.129989	0.0291441	0.128044
220	edge	E1--E6	E1	E6	0.0415435	0.045039	0.0258227	-0.0101019	0.093189	0	0.0995342
221	edge	E2--E3	E2	E3	0.0663879	0.0645327	0.0194196	0.0275487	0.105227	0.0248582	0.102301
222	edge	E2--E4	E2	E4	0	0.0037212	0.00866598	-0.017332	0.017332	0	0.031395
223	edge	E2--E5	E2	E5	0	0.00572256	0.011484	-0.022968	0.022968	0	0.039969
224	edge	E2--E6	E2	E6	0	-0.00518599	0.0101793	-0.0203585	0.0203585	-0.0338646	0
225	edge	E3--E4	E3	E4	0.573374	0.569839	0.0224902	0.528394	0.618355	0.523914	0.613259
226	edge	E3--E5	E3	E5	0	0.00216117	0.00779963	-0.0155993	0.0155993	0	0.026609
227	edge	E3--E6	E3	E6	0.109044	0.107928	0.0228439	0.063356	0.154732	0.0619281	0.153622
228	edge	E4--E5	E4	E5	0.173976	0.169412	0.0231336	0.127709	0.220243	0.124134	0.216375
229	edge	E4--E6	E4	E6	0	0.000264939	0.00674339	-0.0134868	0.0134868	-0.0145982	0.0146829
230	edge	E5--E6	E5	E6	0.207278	0.209284	0.0259608	0.155356	0.2592	0.159088	0.258439
231	expectedInfluence	B1	B1		1.07146	1.0676	0.0284905	1.01448	1.12845	1.00957	1.12204
232	expectedInfluence	B2	B2		0.948316	0.946237	0.0299629	0.88839	1.00824	0.888333	1.00685
233	expectedInfluence	B3	B3		0.897754	0.903024	0.0286996	0.840355	0.955153	0.846828	0.961133
234	expectedInfluence	B4	B4		1.14064	1.14185	0.026447	1.08774	1.19353	1.08979	1.19526
235	expectedInfluence	B5	B5		1.06577	1.06544	0.0298761	1.00601	1.12552	1.00684	1.12425
236	expectedInfluence	C1	C1		1.06367	1.06218	0.0260783	1.01151	1.11582	1.01167	1.11353
237	expectedInfluence	C2	C2		1.05472	1.05572	0.0262513	1.00222	1.10722	1.00578	1.10841
238	expectedInfluence	D1	D1		0.468162	0.469659	0.0237516	0.420659	0.515665	0.422888	0.515681
239	expectedInfluence	D2	D2		0.897918	0.89869	0.02913	0.839658	0.956178	0.842487	0.95638
240	expectedInfluence	D3	D3		0.808551	0.815406	0.0303508	0.747849	0.869252	0.756781	0.877469
241	expectedInfluence	D4	D4		1.2315	1.22349	0.0294124	1.17268	1.29033	1.16335	1.28088
242	expectedInfluence	D5	D5		0.99416	0.994265	0.0306839	0.932792	1.05553	0.936465	1.0562
243	expectedInfluence	D6	D6		1.07472	1.07793	0.0320617	1.0106	1.13885	1.01352	1.14127
244	expectedInfluence	D7	D7		1.05645	1.05198	0.0298753	0.996701	1.1162	0.992789	1.1099
245	expectedInfluence	E1	E1		0.832013	0.838064	0.0281015	0.77581	0.888216	0.784185	0.894166
246	expectedInfluence	E2	E2		0.669128	0.663584	0.0276699	0.613789	0.724468	0.60926	0.718814
247	expectedInfluence	E3	E3		0.967284	0.963867	0.027629	0.912026	1.02254	0.910295	1.01772
248	expectedInfluence	E4	E4		0.958889	0.961123	0.0267476	0.905394	1.01238	0.909668	1.01427
249	expectedInfluence	E5	E5		1.00198	1.00064	0.0296797	0.942624	1.06134	0.944193	1.05779
250	expectedInfluence	E6	E6		0.616674	0.612301	0.0231367	0.570401	0.662948	0.567562	0.657281
251	strength	B1	B1		1.07146	1.0852	0.0372303	0.997003	1.14592	1.0205	1.16673
252	strength	B2	B2		1.08431	1.09485	0.0694069	0.945498	1.22313	0.973585	1.23804
253	strength	B3	B3		1.12778	1.12454	0.0983063	0.931171	1.3244	0.947064	1.31686
254	strength	B4	B4		1.14064	1.15085	0.03109	1.07846	1.20282	1.098	1.22055
255	strength	B5	B5		1.06577	1.0689	0.03162	1.00253	1.12901	1.00968	1.13478
256	strength	C1	C1		1.14014	1.14822	0.0532968	1.03355	1.24674	1.05223	1.25742
257	strength	C2	C2		1.16926	1.16847	0.0443934	1.08047	1.25804	1.08573	1.26461
258	strength	D1	D1		0.511262	0.551256	0.0679889	0.375285	0.64724	0.448999	0.709805
259	strength	D2	D2		0.993981	1.01095	0.058565	0.876851	1.11111	0.902829	1.13529
260	strength	D3	D3		0.953144	0.968918	0.079771	0.793602	1.11269	0.83083	1.14221
261	strength	D4	D4		1.2315	1.24095	0.0382432	1.15502	1.30799	1.17407	1.33247
262	strength	D5	D5		1.02392	1.03264	0.0439824	0.935955	1.11188	0.957903	1.13215
263	strength	D6	D6		1.17083	1.18483	0.0598023	1.05123	1.29044	1.0771	1.31514
264	strength	D7	D7		1.10198	1.11686	0.0582911	0.985395	1.21856	1.01964	1.24958
265	strength	E1	E1		0.941439	0.95769	0.0688987	0.803642	1.07924	0.833411	1.09784
266	strength	E2	E2		0.822842	0.839152	0.0785532	0.665735	0.979948	0.704983	1.00958
267	strength	E3	E3		0.967284	0.992203	0.0427334	0.881818	1.05275	0.922634	1.09222
268	strength	E4	E4		1.05111	1.0477	0.0595804	0.931946	1.17027	0.947529	1.17969
269	strength	E5	E5		1.00205	1.02318	0.046528	0.908993	1.09511	0.94872	1.13331
270	strength	E6	E6		0.71952	0.752434	0.078293	0.562934	0.876106	0.618885	0.923895
271	predictability	B1	B1		0.80678
272	predictability	B2	B2		0.763893
273	predictability	B3	B3		0.736413
274	predictability	B4	B4		0.844148
275	predictability	B5	B5		0.812442
276	predictability	C1	C1		0.85179
277	predictability	C2	C2		0.855461
278	predictability	D1	D1		0.401194
279	predictability	D2	D2		0.706135
280	predictability	D3	D3		0.71807
281	predictability	D4	D4		0.81206
282	predictability	D5	D5		0.767902
283	predictability	D6	D6		0.803476
284	predictability	D7	D7		0.776141
285	predictability	E1	E1		0.645067
286	predictability	E2	E2		0.487372
287	predictability	E3	E3		0.716544
288	predictability	E4	E4		0.731438
289	predictability	E5	E5		0.676668
290	predictability	E6	E6		0.515997

## Sheet: Table S3 - Slope Net
Supplemental Table 3. Estimated and Bootstrapped Parameters for Growth Curve Model Slope Network
sort	type	id	node1	node2	sample	mean	sd	CIlower	CIupper	q2.5	q97.5
1	bridgeExpectedInfluence	B1	B1		0.339113	0.350263	0.0480734	0.242966	0.435259	0.258504	0.444287
2	bridgeExpectedInfluence	B2	B2		0.420564	0.417804	0.0457412	0.329081	0.512046	0.333755	0.50813
3	bridgeExpectedInfluence	B3	B3		0.245708	0.250924	0.0453472	0.155014	0.336402	0.163728	0.339766
4	bridgeExpectedInfluence	B4	B4		0.300189	0.308268	0.0462573	0.207674	0.392704	0.213952	0.400366
5	bridgeExpectedInfluence	B5	B5		0.435554	0.437698	0.0501506	0.335253	0.535855	0.341172	0.540293
6	bridgeExpectedInfluence	C1	C1		0.410624	0.420496	0.0384526	0.333719	0.48753	0.343618	0.495492
7	bridgeExpectedInfluence	C2	C2		0.457443	0.455028	0.041794	0.373855	0.541031	0.371532	0.53321
8	bridgeExpectedInfluence	D1	D1		0.381769	0.380241	0.0428066	0.296156	0.467382	0.29933	0.466892
9	bridgeExpectedInfluence	D2	D2		0.260971	0.28284	0.0428512	0.175269	0.346673	0.199591	0.37035
10	bridgeExpectedInfluence	D3	D3		0.306352	0.314455	0.0431794	0.219993	0.392711	0.232424	0.403037
11	bridgeExpectedInfluence	D4	D4		0.417233	0.412905	0.0465959	0.324041	0.510425	0.325647	0.506589
12	bridgeExpectedInfluence	D5	D5		0.415445	0.412592	0.0463873	0.32267	0.508219	0.323211	0.503945
13	bridgeExpectedInfluence	D6	D6		0.230881	0.234539	0.0438045	0.143272	0.31849	0.148489	0.320877
14	bridgeExpectedInfluence	D7	D7		0.35146	0.354635	0.0465067	0.258447	0.444474	0.263022	0.447388
15	bridgeExpectedInfluence	E1	E1		0.52895	0.528809	0.0527024	0.423545	0.634354	0.425793	0.636898
16	bridgeExpectedInfluence	E2	E2		0.404572	0.408357	0.0420795	0.320413	0.488731	0.325764	0.492469
17	bridgeExpectedInfluence	E3	E3		0.257552	0.274961	0.0434551	0.170641	0.344462	0.193075	0.3598
18	bridgeExpectedInfluence	E4	E4		0.335367	0.335396	0.0417906	0.251786	0.418949	0.25535	0.421406
19	bridgeExpectedInfluence	E5	E5		0.328561	0.337554	0.0476019	0.233358	0.423765	0.245302	0.430407
20	bridgeExpectedInfluence	E6	E6		0.26564	0.275201	0.0378157	0.190008	0.341271	0.202266	0.351679
21	bridgeStrength	B1	B1		0.339113	0.351886	0.0484502	0.242212	0.436013	0.260041	0.446481
22	bridgeStrength	B2	B2		0.420564	0.429571	0.0493094	0.321945	0.519183	0.342381	0.53615
23	bridgeStrength	B3	B3		0.258824	0.276126	0.0526522	0.153519	0.364128	0.173502	0.388281
24	bridgeStrength	B4	B4		0.300189	0.311122	0.0470163	0.206156	0.394222	0.215788	0.403887
25	bridgeStrength	B5	B5		0.435554	0.438927	0.0501453	0.335264	0.535845	0.341764	0.541097
26	bridgeStrength	C1	C1		0.42374	0.445793	0.0489823	0.325776	0.521705	0.359196	0.554176
27	bridgeStrength	C2	C2		0.457443	0.479792	0.0530934	0.351257	0.56363	0.390233	0.606724
28	bridgeStrength	D1	D1		0.381769	0.380818	0.043158	0.295453	0.468085	0.29933	0.469135
29	bridgeStrength	D2	D2		0.260971	0.284682	0.0432371	0.174497	0.347445	0.201258	0.372605
30	bridgeStrength	D3	D3		0.306352	0.320012	0.0455685	0.215215	0.397489	0.23569	0.413952
31	bridgeStrength	D4	D4		0.417233	0.418602	0.0483222	0.320589	0.513878	0.330111	0.521176
32	bridgeStrength	D5	D5		0.415445	0.414944	0.046676	0.322093	0.508797	0.324646	0.50947
33	bridgeStrength	D6	D6		0.230881	0.251463	0.0504672	0.129947	0.331816	0.16518	0.358168
34	bridgeStrength	D7	D7		0.35146	0.361349	0.0503126	0.250835	0.452086	0.265428	0.462601
35	bridgeStrength	E1	E1		0.52895	0.553112	0.0588384	0.411273	0.646627	0.445815	0.681204
36	bridgeStrength	E2	E2		0.404572	0.429715	0.0544698	0.295632	0.513511	0.335405	0.557352
37	bridgeStrength	E3	E3		0.257552	0.275459	0.0434094	0.170733	0.34437	0.193607	0.360417
38	bridgeStrength	E4	E4		0.335367	0.341144	0.0437762	0.247815	0.42292	0.25776	0.434758
39	bridgeStrength	E5	E5		0.328561	0.338468	0.0480447	0.232472	0.424651	0.246515	0.434675
40	bridgeStrength	E6	E6		0.26564	0.279529	0.0395299	0.18658	0.3447	0.204153	0.357682
41	edge	B1--B2	B1	B2	0.363487	0.35851	0.0272634	0.30896	0.418014	0.304329	0.410212
42	edge	B1--B3	B1	B3	0.114821	0.114204	0.0285623	0.0576963	0.171945	0.058102	0.171011
43	edge	B1--B4	B1	B4	0.185126	0.182076	0.0271629	0.1308	0.239452	0.127799	0.232995
44	edge	B1--B5	B1	B5	0.0323261	0.0335688	0.0254498	-0.0185736	0.0832258	0	0.0866656
45	edge	B1--C1	B1	C1	0.079001	0.0761873	0.0248517	0.0292977	0.128704	0.025573	0.123843
46	edge	B1--C2	B1	C2	0	0.00491055	0.0111277	-0.0222555	0.0222555	0	0.0391928
47	edge	B1--D1	B1	D1	0.0245733	0.023224	0.0222596	-0.019946	0.0690926	0	0.074993
48	edge	B1--D2	B1	D2	0	0.00537346	0.011257	-0.022514	0.022514	0	0.0399247
49	edge	B1--D3	B1	D3	0.0288327	0.0284372	0.0224581	-0.0160834	0.0737488	0	0.0762011
50	edge	B1--D4	B1	D4	0.0701998	0.0638723	0.0271313	0.0159372	0.124462	0.00783305	0.115906
51	edge	B1--D5	B1	D5	0.0387211	0.0348648	0.0232283	-0.00773555	0.0851778	0	0.0833208
52	edge	B1--D6	B1	D6	0.0469776	0.038938	0.0222033	0.00257112	0.0913841	0	0.0830698
53	edge	B1--D7	B1	D7	0	0.0082484	0.0133527	-0.0267054	0.0267054	0	0.0444492
54	edge	B1--E1	B1	E1	0	0.00535839	0.0118609	-0.0237217	0.0237217	0	0.0414498
55	edge	B1--E2	B1	E2	0	-0.000478387	0.00418559	-0.00837117	0.00837117	-0.0106944	0
56	edge	B1--E3	B1	E3	0.0137069	0.0141521	0.0174346	-0.0211623	0.0485761	0	0.057552
57	edge	B1--E4	B1	E4	0.0332302	0.0300554	0.0225684	-0.0119067	0.0783671	0	0.079427
58	edge	B1--E5	B1	E5	0.00279773	0.00777445	0.0128426	-0.0228875	0.028483	0	0.0425477
59	edge	B1--E6	B1	E6	0.00107228	0.00934464	0.0146625	-0.0282527	0.0303973	0	0.0483519
60	edge	B2--B3	B2	B3	0.115715	0.113912	0.0282822	0.0591507	0.17228	0.057172	0.170264
61	edge	B2--B4	B2	B4	0	0.00395556	0.00960385	-0.0192077	0.0192077	0	0.0332776
62	edge	B2--B5	B2	B5	0.0803084	0.0785623	0.0256789	0.0289505	0.131666	0.0263029	0.130653
63	edge	B2--C1	B2	C1	0.0540157	0.0540509	0.0262971	0.00142143	0.10661	0.00226382	0.10859
64	edge	B2--C2	B2	C2	0.0631771	0.0616915	0.025403	0.0123712	0.113983	0.0102347	0.110948
65	edge	B2--D1	B2	D1	0.0217703	0.022655	0.0212792	-0.020788	0.0643286	0	0.0697876
66	edge	B2--D2	B2	D2	0.00289543	0.00946583	0.0148353	-0.0267752	0.0325661	0	0.0501945
67	edge	B2--D3	B2	D3	0.0274505	0.0241382	0.0208973	-0.0143442	0.0692451	0	0.0684035
68	edge	B2--D4	B2	D4	0	0.00789436	0.0133695	-0.0267391	0.0267391	0	0.0460231
69	edge	B2--D5	B2	D5	0	0.00146485	0.00588477	-0.0117695	0.0117695	0	0.0203
70	edge	B2--D6	B2	D6	0	0.00334056	0.00843477	-0.0168695	0.0168695	0	0.0288516
71	edge	B2--D7	B2	D7	0.027628	0.0238904	0.0209993	-0.0143706	0.0696266	0	0.0700116
72	edge	B2--E1	B2	E1	0	-0.00550392	0.0125166	-0.0250333	0.0250333	-0.0442108	0
73	edge	B2--E2	B2	E2	0.0678783	0.0648014	0.0230896	0.0216992	0.114057	0.0190849	0.109525
74	edge	B2--E3	B2	E3	0.0168294	0.0194539	0.0208891	-0.0249487	0.0586075	0	0.0679725
75	edge	B2--E4	B2	E4	0.0298198	0.0299537	0.022975	-0.0161303	0.0757698	0	0.0790123
76	edge	B2--E5	B2	E5	0.0171575	0.0162376	0.0179738	-0.0187901	0.053105	0	0.0599143
77	edge	B2--E6	B2	E6	0.0919419	0.0842699	0.0238684	0.044205	0.139679	0.0391398	0.131175
78	edge	B3--B4	B3	B4	0.179491	0.17774	0.0279967	0.123498	0.235485	0.123793	0.232967
79	edge	B3--B5	B3	B5	0.0853548	0.0851275	0.0281541	0.0290466	0.141663	0.0284457	0.14095
80	edge	B3--C1	B3	C1	-0.00655787	-0.00963883	0.0153763	-0.0373104	0.0241946	-0.0506433	0
81	edge	B3--C2	B3	C2	0	-0.000512013	0.00543586	-0.0108717	0.0108717	-0.0179752	0.0053331
82	edge	B3--D1	B3	D1	0.0621995	0.0572407	0.0266394	0.00892065	0.115478	0.00322407	0.11031
83	edge	B3--D2	B3	D2	0	0.00158263	0.00710345	-0.0142069	0.0142069	0	0.0237783
84	edge	B3--D3	B3	D3	0	0.0041934	0.0106096	-0.0212193	0.0212193	0	0.037418
85	edge	B3--D4	B3	D4	0.0613866	0.0570463	0.0263748	0.0086371	0.114136	0.00516943	0.108781
86	edge	B3--D5	B3	D5	0	0.00037497	0.00643403	-0.0128681	0.0128681	-0.0119845	0.0160075
87	edge	B3--D6	B3	D6	0	0.00748301	0.0133202	-0.0266405	0.0266405	0	0.0474054
88	edge	B3--D7	B3	D7	0.0537804	0.0464713	0.0248473	0.00408577	0.103475	0	0.096088
89	edge	B3--E1	B3	E1	0.0218397	0.0232628	0.0223313	-0.022823	0.0665023	0	0.0743154
90	edge	B3--E2	B3	E2	0	0.00320907	0.00923765	-0.0184753	0.0184753	0	0.0329741
91	edge	B3--E3	B3	E3	0.0139686	0.0153237	0.0177788	-0.021589	0.0495263	0	0.0588296
92	edge	B3--E4	B3	E4	0.0351062	0.0329135	0.0243132	-0.0135202	0.0837327	0	0.0825974
93	edge	B3--E5	B3	E5	0.00398491	0.0106639	0.0155991	-0.0272134	0.0351832	0	0.0509636
94	edge	B3--E6	B3	E6	0	0.00130954	0.00628622	-0.0125724	0.0125724	0	0.0205449
95	edge	B4--B5	B4	B5	0.382142	0.376561	0.0246119	0.332918	0.431366	0.330411	0.425106
96	edge	B4--C1	B4	C1	0.0259931	0.0276924	0.0227217	-0.0194504	0.0714366	0	0.0759271
97	edge	B4--C2	B4	C2	0.0625498	0.0613362	0.0270661	0.00841758	0.116682	0.00526747	0.111067
98	edge	B4--D1	B4	D1	0.0174495	0.0198926	0.0206555	-0.0238616	0.0587606	0	0.0702396
99	edge	B4--D2	B4	D2	0	0.00918052	0.0146598	-0.0293195	0.0293195	0	0.0507098
100	edge	B4--D3	B4	D3	0.0305702	0.0250757	0.020732	-0.0108939	0.0720342	0	0.0704835
101	edge	B4--D4	B4	D4	0.0471255	0.042982	0.025989	-0.00485253	0.0991036	0	0.0935329
102	edge	B4--D5	B4	D5	0.0086737	0.0142568	0.0174539	-0.026234	0.0435814	0	0.0561541
103	edge	B4--D6	B4	D6	0.0162448	0.01521	0.0174484	-0.0186519	0.0511415	0	0.0576555
104	edge	B4--D7	B4	D7	0	-0.000684395	0.00575077	-0.0115015	0.0115015	-0.0183384	0.00341524
105	edge	B4--E1	B4	E1	0.0464215	0.0386315	0.0243316	-0.0022416	0.0950846	0	0.0891703
106	edge	B4--E2	B4	E2	0	0.000843914	0.0052164	-0.0104328	0.0104328	0	0.0157698
107	edge	B4--E3	B4	E3	0.0119634	0.0141223	0.0175321	-0.0231008	0.0470275	0	0.0587534
108	edge	B4--E4	B4	E4	0.0231536	0.0235693	0.0221045	-0.0210554	0.0673626	0	0.0721083
109	edge	B4--E5	B4	E5	0	0.00504812	0.0110612	-0.0221224	0.0221224	0	0.0391626
110	edge	B4--E6	B4	E6	0.0100438	0.0111109	0.0154126	-0.0207813	0.0408689	0	0.0528279
111	edge	B5--C1	B5	C1	0.0459098	0.0448276	0.0250864	-0.00426311	0.0960826	0	0.0956515
112	edge	B5--C2	B5	C2	0.0803744	0.0814902	0.0269442	0.026486	0.134263	0.029725	0.135618
113	edge	B5--D1	B5	D1	0.0220795	0.0209555	0.0208656	-0.0196518	0.0638107	0	0.070227
114	edge	B5--D2	B5	D2	0.0653402	0.0519101	0.0241576	0.0170251	0.113655	0.00161502	0.0988759
115	edge	B5--D3	B5	D3	0.00795368	0.0128093	0.0166465	-0.0253393	0.0412467	0	0.0573149
116	edge	B5--D4	B5	D4	0.00416155	0.0132068	0.0171724	-0.0301833	0.0385064	0	0.0576053
117	edge	B5--D5	B5	D5	0.0252763	0.0228028	0.0196722	-0.0140682	0.0646207	0	0.0638743
118	edge	B5--D6	B5	D6	0	0.00280885	0.00763185	-0.0152637	0.0152637	0	0.026173
119	edge	B5--D7	B5	D7	0	0.000463461	0.0060212	-0.0120424	0.0120424	-0.00803381	0.0147893
120	edge	B5--E1	B5	E1	0.00112141	0.0120634	0.01661	-0.0320987	0.0343415	0	0.0572394
121	edge	B5--E2	B5	E2	0	0.00608216	0.0108694	-0.0217388	0.0217388	0	0.0372822
122	edge	B5--E3	B5	E3	0.0455395	0.0431231	0.025293	-0.00504655	0.0961255	0	0.0954186
123	edge	B5--E4	B5	E4	0.0552591	0.0547676	0.0262808	0.00269759	0.107821	0.00201214	0.106881
124	edge	B5--E5	B5	E5	0.0529242	0.0450883	0.027019	-0.00111374	0.106962	0	0.100347
125	edge	B5--E6	B5	E6	0.0296145	0.0252985	0.0219567	-0.0142989	0.0735278	0	0.0742391
126	edge	C1--C2	C1	C2	0.564284	0.559494	0.0228924	0.518499	0.610068	0.513673	0.6032
127	edge	C1--D1	C1	D1	0	0.00632496	0.0116816	-0.0233633	0.0233633	0	0.0403258
128	edge	C1--D2	C1	D2	0.0542207	0.0491779	0.0232767	0.00766738	0.100774	0.00482136	0.0968354
129	edge	C1--D3	C1	D3	0.0917073	0.0872189	0.0255095	0.0406883	0.142726	0.0362744	0.137082
130	edge	C1--D4	C1	D4	0.0176963	0.0212074	0.0196311	-0.021566	0.0569586	0	0.0667132
131	edge	C1--D5	C1	D5	0	0.00143781	0.00591605	-0.0118321	0.0118321	0	0.021799
132	edge	C1--D6	C1	D6	0	-0.00141863	0.00682483	-0.0136497	0.0136497	-0.0226416	0
133	edge	C1--D7	C1	D7	0	0.00479922	0.0102168	-0.0204335	0.0204335	0	0.0346475
134	edge	C1--E1	C1	E1	0	0.000849664	0.00540812	-0.0108162	0.0108162	-0.00174826	0.0179777
135	edge	C1--E2	C1	E2	0.0305622	0.0316921	0.0201709	-0.00977957	0.0709039	0	0.0738082
136	edge	C1--E3	C1	E3	0.0180763	0.0156488	0.0174309	-0.0167855	0.052938	0	0.05704
137	edge	C1--E4	C1	E4	0	0.00729598	0.0122174	-0.0244349	0.0244349	0	0.0420328
138	edge	C1--E5	C1	E5	0	0.00123458	0.00574194	-0.0114839	0.0114839	0	0.0195442
139	edge	C1--E6	C1	E6	0	0.00190765	0.00817772	-0.0163554	0.0163554	-0.00857984	0.0272223
140	edge	C2--D1	C2	D1	0.0436978	0.0365125	0.0229803	-0.00226278	0.0896584	0	0.0830391
141	edge	C2--D2	C2	D2	0	0.00057881	0.0049784	-0.0099568	0.0099568	0	0.0127409
142	edge	C2--D3	C2	D3	0.0190802	0.0220534	0.0208227	-0.0225652	0.0607255	0	0.0685797
143	edge	C2--D4	C2	D4	0	-0.00257355	0.0086078	-0.0172156	0.0172156	-0.0331328	0
144	edge	C2--D5	C2	D5	0.0772709	0.0722353	0.0227287	0.0318136	0.122728	0.0280669	0.116149
145	edge	C2--D6	C2	D6	0.0069067	0.0117114	0.0152611	-0.0236156	0.037429	0	0.0514013
146	edge	C2--D7	C2	D7	0	0.00383378	0.00939674	-0.0187935	0.0187935	0	0.0354691
147	edge	C2--E1	C2	E1	0	-0.00575236	0.0120009	-0.0240017	0.0240017	-0.0409431	0
148	edge	C2--E2	C2	E2	0	-0.00247375	0.00831732	-0.0166346	0.0166346	-0.0334251	0
149	edge	C2--E3	C2	E3	0.0285996	0.0274472	0.0211207	-0.0136417	0.070841	0	0.0722543
150	edge	C2--E4	C2	E4	0.0757868	0.070478	0.0220286	0.0317296	0.119844	0.0268274	0.114289
151	edge	C2--E5	C2	E5	0	0.00742905	0.0129033	-0.0258067	0.0258067	0	0.0448647
152	edge	C2--E6	C2	E6	0	0.00463225	0.0101743	-0.0203487	0.0203487	0	0.0349073
153	edge	D1--D2	D1	D2	0.0234105	0.0197416	0.020244	-0.0170776	0.0638986	0	0.0675078
154	edge	D1--D3	D1	D3	0	0.00332797	0.00927849	-0.018557	0.018557	0	0.0311019
155	edge	D1--D4	D1	D4	0.0169373	0.0194382	0.0203779	-0.0238185	0.0576931	0	0.0671735
156	edge	D1--D5	D1	D5	0.0222716	0.0231128	0.0221906	-0.0221095	0.0666527	0	0.0739053
157	edge	D1--D6	D1	D6	0.0189513	0.0197942	0.0205644	-0.0221774	0.06008	0	0.0666029
158	edge	D1--D7	D1	D7	0	0.000311171	0.00795273	-0.0159055	0.0159055	-0.0199247	0.0197611
159	edge	D1--E1	D1	E1	0.0855933	0.0822425	0.0292022	0.0271889	0.143998	0.024203	0.135173
160	edge	D1--E2	D1	E2	0.0181213	0.0201267	0.0211453	-0.0241694	0.060412	0	0.0700167
161	edge	D1--E3	D1	E3	0.00840977	0.0130893	0.0178227	-0.0272356	0.0440551	0	0.0584275
162	edge	D1--E4	D1	E4	0.0152654	0.0161552	0.0194893	-0.0237132	0.0542441	0	0.0646296
163	edge	D1--E5	D1	E5	0.0546429	0.048905	0.0274037	-0.00016451	0.10945	0	0.104183
164	edge	D1--E6	D1	E6	0.0079666	0.0129174	0.0173752	-0.0267837	0.0427169	0	0.0591272
165	edge	D2--D3	D2	D3	0.243212	0.239128	0.0287603	0.185691	0.300732	0.180986	0.296503
166	edge	D2--D4	D2	D4	0.214206	0.209155	0.0300558	0.154094	0.274317	0.150992	0.267618
167	edge	D2--D5	D2	D5	0.0556514	0.0498387	0.0278904	-0.000129415	0.111432	0	0.104698
168	edge	D2--D6	D2	D6	0.014905	0.0192608	0.0203044	-0.0257037	0.0555138	0	0.0664703
169	edge	D2--D7	D2	D7	0.100833	0.0954859	0.0282183	0.0443963	0.157269	0.0415614	0.15004
170	edge	D2--E1	D2	E1	0	0.00922934	0.0150287	-0.0300575	0.0300575	0	0.0508719
171	edge	D2--E2	D2	E2	0.112746	0.109048	0.0262631	0.0602203	0.165273	0.0584485	0.161224
172	edge	D2--E3	D2	E3	0.00194959	0.00638392	0.0118032	-0.0216568	0.025556	0	0.0415134
173	edge	D2--E4	D2	E4	0	0.00442549	0.00983219	-0.0196644	0.0196644	0	0.0348407
174	edge	D2--E5	D2	E5	0.0199248	0.0170421	0.019478	-0.0190313	0.0588809	0	0.064663
175	edge	D2--E6	D2	E6	0.00389375	0.00944184	0.0146625	-0.0254313	0.0332188	0	0.0486953
176	edge	D3--D4	D3	D4	0.281516	0.27833	0.0296021	0.222312	0.340721	0.221537	0.335927
177	edge	D3--D5	D3	D5	0.00235188	0.0113449	0.0161141	-0.0298764	0.0345801	0	0.0540165
178	edge	D3--D6	D3	D6	0	-0.00159498	0.00774188	-0.0154838	0.0154838	-0.027374	0
179	edge	D3--D7	D3	D7	0.0417286	0.0354295	0.0234194	-0.00511013	0.0885674	0	0.0852692
180	edge	D3--E1	D3	E1	0	0.00265647	0.00903081	-0.0180616	0.0180616	0	0.0329625
181	edge	D3--E2	D3	E2	0.0888852	0.0859779	0.0272852	0.0343148	0.143456	0.0353211	0.140417
182	edge	D3--E3	D3	E3	0	0.00558472	0.0111017	-0.0222034	0.0222034	0	0.0380265
183	edge	D3--E4	D3	E4	0	-0.00200942	0.00731831	-0.0146366	0.0146366	-0.0268132	0
184	edge	D3--E5	D3	E5	0.00172001	0.00788515	0.0132315	-0.024743	0.028183	0	0.0446355
185	edge	D3--E6	D3	E6	0.0101524	0.010434	0.0150482	-0.019944	0.0402488	0	0.0501643
186	edge	D4--D5	D4	D5	0.0801244	0.0783116	0.0299467	0.0202309	0.140018	0.0190665	0.138035
187	edge	D4--D6	D4	D6	0.0569477	0.0548059	0.0266273	0.00369321	0.110202	0	0.107116
188	edge	D4--D7	D4	D7	0	0.00703016	0.013591	-0.0271821	0.0271821	0	0.0463028
189	edge	D4--E1	D4	E1	0.117645	0.111332	0.0295069	0.0586309	0.176658	0.0526602	0.16902
190	edge	D4--E2	D4	E2	0	0.0040923	0.00985629	-0.0197126	0.0197126	0	0.0337373
191	edge	D4--E3	D4	E3	0.00671443	0.0114453	0.0166127	-0.026511	0.0399399	0	0.0563221
192	edge	D4--E4	D4	E4	0.0257402	0.0240345	0.0202191	-0.0146979	0.0661784	0	0.0686321
193	edge	D4--E5	D4	E5	0.0322026	0.0297108	0.0245792	-0.0169558	0.081361	0	0.0822483
194	edge	D4--E6	D4	E6	0.0343614	0.0286553	0.0231676	-0.0119738	0.0806967	0	0.0771444
195	edge	D5--D6	D5	D6	0.289125	0.286968	0.0278404	0.233444	0.344806	0.230438	0.343551
196	edge	D5--D7	D5	D7	0.142687	0.141236	0.0314802	0.0797271	0.205648	0.0790158	0.203643
197	edge	D5--E1	D5	E1	0.0595024	0.0610805	0.0281253	0.00325171	0.115753	0.00599892	0.119034
198	edge	D5--E2	D5	E2	0	0.00263473	0.00772381	-0.0154476	0.0154476	0	0.0289999
199	edge	D5--E3	D5	E3	0.0470467	0.0431412	0.0267193	-0.00639184	0.100485	0	0.0953313
200	edge	D5--E4	D5	E4	0.0130967	0.0184887	0.019987	-0.0268773	0.0530706	0	0.0663785
201	edge	D5--E5	D5	E5	0.0692639	0.0688188	0.0282682	0.0127275	0.1258	0.0129735	0.12347
202	edge	D5--E6	D5	E6	0.076593	0.0709906	0.0264054	0.0237822	0.129404	0.0174398	0.122163
203	edge	D6--D7	D6	D7	0.298353	0.295172	0.0276377	0.243078	0.353629	0.239762	0.348621
204	edge	D6--E1	D6	E1	0.0807766	0.0791527	0.029474	0.0218286	0.139725	0.0206807	0.135036
205	edge	D6--E2	D6	E2	0	-0.00662252	0.0140043	-0.0280085	0.0280085	-0.0486824	0
206	edge	D6--E3	D6	E3	0.00768465	0.0137092	0.0177651	-0.0278455	0.0432148	0	0.0587212
207	edge	D6--E4	D6	E4	0.0289092	0.0252961	0.0208199	-0.0127307	0.070549	0	0.0712501
208	edge	D6--E5	D6	E5	0.0433818	0.0407494	0.0267682	-0.0101547	0.0969183	0	0.0948925
209	edge	D6--E6	D6	E6	0	0.00418084	0.0101345	-0.020269	0.020269	0	0.0356224
210	edge	D7--E1	D7	E1	0.11605	0.114207	0.0281971	0.0596557	0.172444	0.0571427	0.169623
211	edge	D7--E2	D7	E2	0.0863781	0.089423	0.0246423	0.0370934	0.135663	0.0394744	0.138297
212	edge	D7--E3	D7	E3	0.0370626	0.0323365	0.0231856	-0.00930854	0.0834338	0	0.0821598
213	edge	D7--E4	D7	E4	0	-2.82862e-05	0.00587541	-0.0117508	0.0117508	-0.0116476	0.0107772
214	edge	D7--E5	D7	E5	0.030561	0.0309671	0.0223852	-0.0142093	0.0753313	0	0.0783207
215	edge	D7--E6	D7	E6	0	0.000707409	0.007497	-0.014994	0.014994	-0.0149075	0.0188195
216	edge	E1--E2	E1	E2	0.121715	0.119475	0.0267681	0.0681786	0.175251	0.0639022	0.170137
217	edge	E1--E3	E1	E3	0.0271318	0.0261628	0.0234343	-0.0197367	0.0740003	0	0.0787378
218	edge	E1--E4	E1	E4	0.0243883	0.0256973	0.0221259	-0.0198635	0.0686402	0	0.0732365
219	edge	E1--E5	E1	E5	0.0866758	0.0856505	0.0300539	0.0265681	0.146784	0.0265349	0.143163
220	edge	E1--E6	E1	E6	0.0620521	0.0594508	0.0291836	0.0036849	0.120419	0	0.116665
221	edge	E2--E3	E2	E3	0	-0.00065593	0.00597492	-0.0119498	0.0119498	-0.0181276	0.00436138
222	edge	E2--E4	E2	E4	0.0808783	0.077338	0.0242356	0.032407	0.129349	0.0304573	0.125198
223	edge	E2--E5	E2	E5	0.0541365	0.0533457	0.0246202	0.00489608	0.103377	0.00507927	0.102208
224	edge	E2--E6	E2	E6	0	-0.000444777	0.00695914	-0.0139183	0.0139183	-0.0201081	0.0104261
225	edge	E3--E4	E3	E4	0.435437	0.429388	0.0256233	0.384191	0.486684	0.379873	0.481201
226	edge	E3--E5	E3	E5	0.0885613	0.087509	0.0270302	0.0345009	0.142622	0.0354457	0.140591
227	edge	E3--E6	E3	E6	0.143551	0.134962	0.0289726	0.0856055	0.201496	0.0795227	0.191355
228	edge	E4--E5	E4	E5	0.16175	0.157962	0.028112	0.105527	0.217974	0.105782	0.212051
229	edge	E4--E6	E4	E6	0.00252303	0.0127082	0.0180582	-0.0335934	0.0386394	0	0.0595321
230	edge	E5--E6	E5	E6	0.17286	0.167697	0.028455	0.11595	0.22977	0.111803	0.225029
231	expectedInfluence	B1	B1		1.03487	1.03862	0.0409173	0.953038	1.11671	0.956567	1.11832
232	expectedInfluence	B2	B2		0.980075	0.972744	0.0412831	0.897508	1.06264	0.890146	1.04977
233	expectedInfluence	B3	B3		0.74109	0.741908	0.0380705	0.664949	0.817231	0.667198	0.813599
234	expectedInfluence	B4	B4		1.04695	1.0486	0.0391857	0.968577	1.12532	0.971939	1.12909
235	expectedInfluence	B5	B5		1.01569	1.01152	0.0421036	0.931478	1.09989	0.92985	1.09566
236	expectedInfluence	C1	C1		0.974908	0.97999	0.0344927	0.905923	1.04389	0.913694	1.04946
237	expectedInfluence	C2	C2		1.02173	1.01452	0.0356637	0.9504	1.09305	0.94352	1.08481
238	expectedInfluence	D1	D1		0.46334	0.465967	0.0373806	0.388579	0.538101	0.393978	0.540541
239	expectedInfluence	D2	D2		0.913188	0.91545	0.0386909	0.835807	0.99057	0.842345	0.991269
240	expectedInfluence	D3	D3		0.875161	0.880421	0.0354433	0.804274	0.946047	0.811853	0.950173
241	expectedInfluence	D4	D4		1.06696	1.05998	0.0408923	0.98518	1.14875	0.983103	1.14182
242	expectedInfluence	D5	D5		1.00766	1.0034	0.0414006	0.924855	1.09046	0.920172	1.08431
243	expectedInfluence	D6	D6		0.909163	0.908944	0.0404459	0.828272	0.990055	0.830583	0.990352
244	expectedInfluence	D7	D7		0.935062	0.929299	0.0404396	0.854183	1.01594	0.851478	1.0073
245	expectedInfluence	E1	E1		0.850913	0.845245	0.0417261	0.76746	0.934365	0.763958	0.929324
246	expectedInfluence	E2	E2		0.661301	0.657414	0.0349955	0.59131	0.731292	0.588663	0.72688
247	expectedInfluence	E3	E3		0.952233	0.952327	0.0386063	0.87502	1.02945	0.876577	1.02905
248	expectedInfluence	E4	E4		1.04034	1.03849	0.0401882	0.959968	1.12072	0.959237	1.11882
249	expectedInfluence	E5	E5		0.892545	0.889719	0.0448172	0.802911	0.98218	0.800302	0.976161
250	expectedInfluence	E6	E6		0.646626	0.649575	0.0362506	0.574124	0.719127	0.582446	0.720504
251	strength	B1	B1		1.03487	1.04024	0.0412905	0.952292	1.11745	0.960924	1.12134
252	strength	B2	B2		0.980075	0.984549	0.047379	0.885317	1.07483	0.896221	1.08524
253	strength	B3	B3		0.754206	0.767111	0.0514239	0.651358	0.857054	0.677267	0.876972
254	strength	B4	B4		1.04695	1.05149	0.040453	0.966042	1.12785	0.973487	1.13482
255	strength	B5	B5		1.01569	1.01275	0.0424541	0.930777	1.10059	0.931319	1.09623
256	strength	C1	C1		0.988024	1.00529	0.0478052	0.892413	1.08363	0.926162	1.11531
257	strength	C2	C2		1.02173	1.03929	0.0496292	0.922468	1.12099	0.956569	1.16158
258	strength	D1	D1		0.46334	0.469354	0.0392581	0.384824	0.541856	0.394786	0.549529
259	strength	D2	D2		0.913188	0.917292	0.0393655	0.834457	0.991919	0.842593	0.996613
260	strength	D3	D3		0.875161	0.890272	0.0409325	0.793296	0.957026	0.817608	0.971978
261	strength	D4	D4		1.06696	1.06576	0.0446327	0.977699	1.15623	0.984492	1.16466
262	strength	D5	D5		1.00766	1.00578	0.0425192	0.922618	1.09269	0.920731	1.08939
263	strength	D6	D6		0.909163	0.929659	0.0524328	0.804298	1.01403	0.838586	1.04448
264	strength	D7	D7		0.935062	0.938353	0.0457472	0.843568	1.02656	0.854834	1.03488
265	strength	E1	E1		0.850913	0.869548	0.0554448	0.740023	0.961802	0.771683	1.00069
266	strength	E2	E2		0.661301	0.683228	0.0567132	0.547875	0.774727	0.596518	0.82291
267	strength	E3	E3		0.952233	0.954872	0.0396012	0.87303	1.03144	0.877399	1.03373
268	strength	E4	E4		1.04034	1.04427	0.0433516	0.953641	1.12705	0.960159	1.13066
269	strength	E5	E5		0.892545	0.890633	0.0452995	0.801946	0.983144	0.800302	0.977027
270	strength	E6	E6		0.646626	0.656341	0.0395884	0.567449	0.725802	0.585174	0.736083
271	predictability	B1	B1		0.512891
272	predictability	B2	B2		0.468533
273	predictability	B3	B3		0.347468
274	predictability	B4	B4		0.529691
275	predictability	B5	B5		0.509033
276	predictability	C1	C1		0.565835
277	predictability	C2	C2		0.573912
278	predictability	D1	D1		0.136135
279	predictability	D2	D2		0.419584
280	predictability	D3	D3		0.428745
281	predictability	D4	D4		0.475847
282	predictability	D5	D5		0.44977
283	predictability	D6	D6		0.440529
284	predictability	D7	D7		0.414892
285	predictability	E1	E1		0.322243
286	predictability	E2	E2		0.249156
287	predictability	E3	E3		0.471409
288	predictability	E4	E4		0.498722
289	predictability	E5	E5		0.359385
290	predictability	E6	E6		0.260828

## Sheet: Table S4 - Reduced InterceptNet
Supplemental Table 4. Estimated and Bootstrapped Parameters for Reduced (see Appendix) Growth Curve Intercept (Person-mean) Network
sort	type	id	node1	node2	sample	mean	sd	CIlower	CIupper	q2.5	q97.5
1	bridgeExpectedInfluence	B1	B1		0.249433	0.252083	0.0347923	0.179849	0.319018	0.186737	0.321867
2	bridgeExpectedInfluence	B2	B2		0.220148	0.210219	0.0380545	0.144039	0.296257	0.132622	0.278275
3	bridgeExpectedInfluence	B3	B3		0.159994	0.159846	0.0424335	0.0751274	0.244862	0.0821249	0.246115
4	bridgeExpectedInfluence	B4	B4		0.404818	0.407806	0.0303573	0.344103	0.465533	0.348907	0.466884
5	bridgeExpectedInfluence	B5	B5		0.38384	0.385945	0.0361796	0.311481	0.456199	0.316339	0.456899
6	bridgeExpectedInfluence	C1	C1		0.365413	0.363044	0.0306628	0.304087	0.426738	0.304104	0.424305
7	bridgeExpectedInfluence	C2	C2		0.360913	0.360112	0.0301867	0.30054	0.421287	0.299834	0.419446
8	bridgeExpectedInfluence	D1	D1		0.398169	0.393667	0.0358878	0.326393	0.469944	0.322252	0.464506
9	bridgeExpectedInfluence	D2	D2		0.111208	0.10746	0.0376992	0.0358093	0.186606	0.0294854	0.182827
10	bridgeExpectedInfluence	D3	D3		0.153049	0.141316	0.0377153	0.0776183	0.228479	0.066794	0.215374
11	bridgeExpectedInfluence	D4	D4		0.429885	0.437631	0.0317757	0.366333	0.493436	0.377564	0.500321
12	bridgeExpectedInfluence	D5	D5		0.412367	0.409439	0.035877	0.340613	0.484121	0.336874	0.480943
13	bridgeExpectedInfluence	D6	D6		0.107878	0.113343	0.0349563	0.0379657	0.177791	0.0465891	0.182272
14	bridgeExpectedInfluence	D7	D7		0.252003	0.242777	0.0387626	0.174477	0.329528	0.166663	0.319004
15	bridgeExpectedInfluence	E1	E1		0.423164	0.421608	0.0336192	0.355925	0.490402	0.357847	0.48863
16	bridgeExpectedInfluence	E2	E2		0.425746	0.421474	0.03885	0.348046	0.503446	0.346726	0.499028
17	bridgeExpectedInfluence	E3+E4	E3+E4		0.372041	0.366465	0.0335473	0.304947	0.439136	0.297678	0.430365
18	bridgeExpectedInfluence	E5	E5		0.547164	0.543357	0.0335303	0.480103	0.614224	0.478552	0.606834
19	bridgeExpectedInfluence	E6	E6		0.269282	0.257312	0.0320039	0.205274	0.33329	0.192669	0.320444
20	bridgeStrength	B1	B1		0.249433	0.276272	0.0432245	0.162984	0.335882	0.201567	0.370398
21	bridgeStrength	B2	B2		0.329813	0.375026	0.0670141	0.195785	0.463842	0.252612	0.510298
22	bridgeStrength	B3	B3		0.357153	0.426449	0.0899521	0.177248	0.537057	0.254836	0.611669
23	bridgeStrength	B4	B4		0.404818	0.42039	0.0342523	0.336313	0.473323	0.35834	0.494086
24	bridgeStrength	B5	B5		0.38384	0.391951	0.0383499	0.30714	0.46054	0.320136	0.46735
25	bridgeStrength	C1	C1		0.423731	0.462011	0.0527322	0.318266	0.529195	0.367311	0.573947
26	bridgeStrength	C2	C2		0.473675	0.485905	0.0482719	0.377132	0.570219	0.397041	0.588768
27	bridgeStrength	D1	D1		0.427903	0.478337	0.0648028	0.298297	0.557509	0.365708	0.621281
28	bridgeStrength	D2	D2		0.177984	0.223884	0.0465434	0.0848967	0.27107	0.141056	0.328432
29	bridgeStrength	D3	D3		0.259658	0.304167	0.0693798	0.120899	0.398418	0.177397	0.4533
30	bridgeStrength	D4	D4		0.429885	0.450086	0.0372496	0.355386	0.504384	0.384924	0.531234
31	bridgeStrength	D5	D5		0.427602	0.446459	0.0438858	0.33983	0.515373	0.36663	0.534088
32	bridgeStrength	D6	D6		0.181058	0.221718	0.0523538	0.0763499	0.285765	0.122865	0.327825
33	bridgeStrength	D7	D7		0.252003	0.311705	0.0638404	0.124322	0.379683	0.205811	0.452736
34	bridgeStrength	E1	E1		0.512111	0.563466	0.0697337	0.372644	0.651579	0.434559	0.705843
35	bridgeStrength	E2	E2		0.560574	0.600077	0.0744365	0.411701	0.709447	0.466061	0.758713
36	bridgeStrength	E3+E4	E3+E4		0.389703	0.459808	0.0635001	0.262703	0.516703	0.359943	0.607248
37	bridgeStrength	E5	E5		0.547164	0.571636	0.0484457	0.450272	0.644055	0.491775	0.683046
38	bridgeStrength	E6	E6		0.35493	0.417929	0.0725157	0.209898	0.499961	0.285414	0.563257
39	edge	B1--B2	B1	B2	0.431716	0.430218	0.0257165	0.380283	0.483149	0.378679	0.47857
40	edge	B1--B3	B1	B3	0.178463	0.179322	0.0252757	0.127912	0.229014	0.130091	0.228996
41	edge	B1--B4	B1	B4	0.193349	0.187683	0.0245682	0.144212	0.242485	0.139018	0.233798
42	edge	B1--B5	B1	B5	0.0240629	0.0258623	0.0217441	-0.0194253	0.0675511	0	0.074693
43	edge	B1--C1	B1	C1	0.0531271	0.0490472	0.0215061	0.0101148	0.0961394	0.00457097	0.0893396
44	edge	B1--C2	B1	C2	0	0.00769564	0.0131779	-0.0263557	0.0263557	0	0.0446089
45	edge	B1--D1	B1	D1	0	-0.00958347	0.0151322	-0.0302644	0.0302644	-0.0496074	0
46	edge	B1--D2	B1	D2	0	0.00505126	0.0102492	-0.0204983	0.0204983	0	0.0350625
47	edge	B1--D3	B1	D3	0.0179973	0.0206266	0.0184468	-0.0188964	0.054891	0	0.0609291
48	edge	B1--D4	B1	D4	0.10205	0.0964865	0.0200566	0.0619366	0.142163	0.0557709	0.133889
49	edge	B1--D5	B1	D5	0	0.00206361	0.00571273	-0.0114255	0.0114255	0	0.0205524
50	edge	B1--D6	B1	D6	0	0.00105864	0.00434351	-0.00868703	0.00868703	0	0.0156784
51	edge	B1--D7	B1	D7	0	0.000978859	0.0043321	-0.00866419	0.00866419	0	0.015301
52	edge	B1--E1	B1	E1	0	-0.000127301	0.00478598	-0.00957197	0.00957197	-0.0111887	0.00850452
53	edge	B1--E2	B1	E2	0	-0.000810452	0.00655668	-0.0131134	0.0131134	-0.019275	0.00902692
54	edge	B1--E3+E4	B1	E3+E4	0	0.00263741	0.00775998	-0.01552	0.01552	0	0.0287576
55	edge	B1--E5	B1	E5	0.0395113	0.0421256	0.0223656	-0.00521987	0.0842424	0	0.0885546
56	edge	B1--E6	B1	E6	0.036748	0.0348332	0.0246253	-0.0125025	0.0859985	0	0.0851751
57	edge	B2--B3	B2	B3	0.253992	0.257048	0.0275144	0.198963	0.30902	0.20277	0.310201
58	edge	B2--B4	B2	B4	0	0.00546883	0.0116721	-0.0233442	0.0233442	0	0.0401527
59	edge	B2--B5	B2	B5	0.0468848	0.0436417	0.0254926	-0.00410048	0.0978701	0	0.0948573
60	edge	B2--C1	B2	C1	0.0519289	0.0526789	0.0220957	0.00773737	0.0961204	0.00827767	0.0967733
61	edge	B2--C2	B2	C2	0.00754824	0.0113338	0.0147045	-0.0218608	0.0369573	0	0.0489141
62	edge	B2--D1	B2	D1	-0.0148671	-0.0200581	0.0204364	-0.0557399	0.0260057	-0.0677153	0
63	edge	B2--D2	B2	D2	-0.0333879	-0.0313276	0.0185104	-0.0704086	0.00363279	-0.0690282	0
64	edge	B2--D3	B2	D3	0	-0.000951932	0.00521928	-0.0104386	0.0104386	-0.0186332	0
65	edge	B2--D4	B2	D4	0	0.00196385	0.00611131	-0.0122226	0.0122226	0	0.0218064
66	edge	B2--D5	B2	D5	0	0.00235663	0.00715214	-0.0143043	0.0143043	0	0.0256146
67	edge	B2--D6	B2	D6	-0.00657786	-0.012317	0.0138413	-0.0342604	0.0211047	-0.0465173	0
68	edge	B2--D7	B2	D7	0	-0.00402226	0.00874469	-0.0174894	0.0174894	-0.0303187	0
69	edge	B2--E1	B2	E1	0	-0.000254453	0.00743328	-0.0148666	0.0148666	-0.0189048	0.0151656
70	edge	B2--E2	B2	E2	0	-0.00024558	0.0076846	-0.0153692	0.0153692	-0.0182981	0.017727
71	edge	B2--E3+E4	B2	E3+E4	0.0788859	0.0787452	0.0246442	0.0295974	0.128174	0.0289056	0.126346
72	edge	B2--E5	B2	E5	0	-0.0104702	0.0163177	-0.0326354	0.0326354	-0.055533	0
73	edge	B2--E6	B2	E6	0.136618	0.142788	0.0273565	0.0819045	0.191331	0.089712	0.197986
74	edge	B3--B4	B3	B4	0.104213	0.105996	0.025588	0.0530373	0.155389	0.0561334	0.156352
75	edge	B3--B5	B3	B5	0.206267	0.206731	0.0254397	0.155388	0.257147	0.159058	0.258441
76	edge	B3--C1	B3	C1	-0.0257436	-0.0325271	0.0192696	-0.0642828	0.0127956	-0.0707734	0
77	edge	B3--C2	B3	C2	0	-0.00226374	0.00671968	-0.0134394	0.0134394	-0.0264431	0
78	edge	B3--D1	B3	D1	0.00746814	0.0201201	0.0213876	-0.035307	0.0502433	0	0.0714532
79	edge	B3--D2	B3	D2	0	-0.00449028	0.0102209	-0.0204417	0.0204417	-0.0366536	0
80	edge	B3--D3	B3	D3	0.0293513	0.0308957	0.0210058	-0.0126604	0.071363	0	0.0749286
81	edge	B3--D4	B3	D4	0	0.00274441	0.0070948	-0.0141896	0.0141896	0	0.0262668
82	edge	B3--D5	B3	D5	0	0.00186823	0.00622778	-0.0124556	0.0124556	0	0.0223053
83	edge	B3--D6	B3	D6	-0.0300118	-0.0413447	0.0199497	-0.0699112	0.00988766	-0.0811402	-0.00223335
84	edge	B3--D7	B3	D7	0.00621267	0.0179169	0.0184597	-0.0307067	0.043132	0	0.0608223
85	edge	B3--E1	B3	E1	0	0.00204193	0.00706804	-0.0141361	0.0141361	0	0.0250045
86	edge	B3--E2	B3	E2	0.163746	0.164474	0.0229315	0.117883	0.209609	0.120897	0.209776
87	edge	B3--E3+E4	B3	E3+E4	0.0517951	0.052586	0.0242269	0.00334122	0.100249	0.00461417	0.100377
88	edge	B3--E5	B3	E5	0	-0.00176527	0.00694273	-0.0138855	0.0138855	-0.0240866	0
89	edge	B3--E6	B3	E6	-0.0428237	-0.0504098	0.0236935	-0.0902106	0.00456332	-0.096832	0
90	edge	B4--B5	B4	B5	0.426193	0.425493	0.023983	0.378227	0.474159	0.37543	0.473014
91	edge	B4--C1	B4	C1	0.125438	0.127589	0.0223567	0.080725	0.170152	0.0831209	0.171069
92	edge	B4--C2	B4	C2	0.0905727	0.0856933	0.0232454	0.0440818	0.137063	0.0401155	0.13286
93	edge	B4--D1	B4	D1	0	-0.0010871	0.00575976	-0.0115195	0.0115195	-0.0185572	0
94	edge	B4--D2	B4	D2	0	0.00095617	0.00463702	-0.00927404	0.00927404	0	0.0149441
95	edge	B4--D3	B4	D3	0.0576071	0.0579506	0.0216112	0.0143847	0.100829	0.0156502	0.100866
96	edge	B4--D4	B4	D4	0.0981377	0.0935896	0.0214906	0.0551565	0.141119	0.052334	0.137493
97	edge	B4--D5	B4	D5	0	0.000148008	0.00304059	-0.00608119	0.00608119	-0.00233982	0.00798476
98	edge	B4--D6	B4	D6	0	0.000927065	0.00376022	-0.00752044	0.00752044	0	0.0138759
99	edge	B4--D7	B4	D7	0	0.00112597	0.00457131	-0.00914262	0.00914262	0	0.0157729
100	edge	B4--E1	B4	E1	0.0209695	0.0241083	0.0192375	-0.0175056	0.0594446	0	0.066024
101	edge	B4--E2	B4	E2	0	-0.00436239	0.0100506	-0.0201011	0.0201011	-0.0339372	0
102	edge	B4--E3+E4	B4	E3+E4	0	0.00124982	0.00526794	-0.0105359	0.0105359	0	0.0179314
103	edge	B4--E5	B4	E5	0.0116583	0.0114356	0.0142731	-0.0168879	0.0402045	0	0.0478775
104	edge	B4--E6	B4	E6	0.000434347	0.00848209	0.0125654	-0.0246965	0.0255651	0	0.0419941
105	edge	B5--C1	B5	C1	0	0.00308079	0.0081858	-0.0163716	0.0163716	0	0.0280776
106	edge	B5--C2	B5	C2	0.0825461	0.0813708	0.0192067	0.0441327	0.120959	0.0428088	0.119683
107	edge	B5--D1	B5	D1	0.0494899	0.0488991	0.0217111	0.00606772	0.0929122	0.00429682	0.09222
108	edge	B5--D2	B5	D2	0	-8.17238e-05	0.00384977	-0.00769954	0.00769954	-0.00750183	0.00531702
109	edge	B5--D3	B5	D3	0	-0.000429852	0.00363825	-0.00727651	0.00727651	-0.00811855	0
110	edge	B5--D4	B5	D4	0.0183149	0.0169151	0.0156575	-0.0130001	0.04963	0	0.0520173
111	edge	B5--D5	B5	D5	0	0.000199715	0.00374248	-0.00748497	0.00748497	-0.00364902	0.00860932
112	edge	B5--D6	B5	D6	0	0.0012298	0.00423715	-0.00847431	0.00847431	0	0.0168127
113	edge	B5--D7	B5	D7	0	-0.00138075	0.00536819	-0.0107364	0.0107364	-0.0194896	0
114	edge	B5--E1	B5	E1	0.013973	0.0175443	0.0178928	-0.0218127	0.0497587	0	0.0590882
115	edge	B5--E2	B5	E2	0	0.00273706	0.00768593	-0.0153719	0.0153719	0	0.0275373
116	edge	B5--E3+E4	B5	E3+E4	0.174976	0.171262	0.0226206	0.129734	0.220217	0.126372	0.216957
117	edge	B5--E5	B5	E5	0.0233694	0.0225943	0.0194906	-0.0156118	0.0623507	0	0.0661345
118	edge	B5--E6	B5	E6	0.0211711	0.0220045	0.0192515	-0.0173319	0.059674	0	0.0631889
119	edge	C1--C2	C1	C2	0.699951	0.700392	0.01814	0.663671	0.736231	0.663487	0.733935
120	edge	C1--D1	C1	D1	0.12169	0.121286	0.0248012	0.0720871	0.171292	0.0707153	0.16934
121	edge	C1--D2	C1	D2	0	-0.000223597	0.00342789	-0.00685577	0.00685577	-0.00875172	0.00308269
122	edge	C1--D3	C1	D3	0.00675299	0.0124744	0.01446	-0.0221671	0.0356731	0	0.0469976
123	edge	C1--D4	C1	D4	0	0.00107598	0.00397607	-0.00795213	0.00795213	0	0.0147704
124	edge	C1--D5	C1	D5	0	0.00760264	0.0119864	-0.0239728	0.0239728	0	0.0402519
125	edge	C1--D6	C1	D6	0.0356347	0.0297373	0.015717	0.00420071	0.0670687	0	0.0603038
126	edge	C1--D7	C1	D7	0	3.93005e-05	0.00269417	-0.00538833	0.00538833	-0.00363525	0.00497862
127	edge	C1--E1	C1	E1	0	-0.00617948	0.0105442	-0.0210885	0.0210885	-0.0349382	0
128	edge	C1--E2	C1	E2	-0.00341552	-0.0097499	0.0132947	-0.0300049	0.0231739	-0.0442999	0
129	edge	C1--E3+E4	C1	E3+E4	0	0.00167167	0.00650419	-0.0130084	0.0130084	0	0.0234445
130	edge	C1--E5	C1	E5	0	0.00207231	0.00594109	-0.0118822	0.0118822	0	0.0202751
131	edge	C1--E6	C1	E6	0	0.0033686	0.00821563	-0.0164313	0.0164313	0	0.0291049
132	edge	C2--D1	C2	D1	0.0172373	0.0215465	0.0198115	-0.0223857	0.0568604	0	0.0663106
133	edge	C2--D2	C2	D2	0	-0.0066239	0.0102293	-0.0204586	0.0204586	-0.0354574	0
134	edge	C2--D3	C2	D3	0.0362365	0.0328186	0.0185629	-0.000889356	0.0733623	0	0.0692737
135	edge	C2--D4	C2	D4	0	0.00530346	0.00881591	-0.0176318	0.0176318	0	0.0292215
136	edge	C2--D5	C2	D5	0.0811071	0.0700574	0.0178593	0.0453885	0.116826	0.0348946	0.104006
137	edge	C2--D6	C2	D6	0	0.00886337	0.0125222	-0.0250444	0.0250444	0	0.0427671
138	edge	C2--D7	C2	D7	0	0.000582473	0.00315815	-0.0063163	0.0063163	0	0.00946172
139	edge	C2--E1	C2	E1	0	-0.00350377	0.00824537	-0.0164907	0.0164907	-0.0289254	0
140	edge	C2--E2	C2	E2	-0.0563809	-0.0503584	0.0186277	-0.0936363	-0.0191256	-0.0857701	-0.0121966
141	edge	C2--E3+E4	C2	E3+E4	0.0690939	0.0666651	0.0191795	0.0307348	0.107453	0.0298926	0.10527
142	edge	C2--E5	C2	E5	0	0.00270118	0.00648567	-0.0129713	0.0129713	0	0.0242547
143	edge	C2--E6	C2	E6	0.0329525	0.0282301	0.0178921	-0.00283174	0.0687368	0	0.0651969
144	edge	D1--D2	D1	D2	0.0417777	0.0421866	0.0237868	-0.00579588	0.0893513	0	0.0909895
145	edge	D1--D3	D1	D3	0.00383041	0.0105096	0.0154752	-0.0271201	0.0347809	0	0.0503468
146	edge	D1--D4	D1	D4	0	-0.00280293	0.00977031	-0.0195406	0.0195406	-0.0335927	0.00524349
147	edge	D1--D5	D1	D5	0	0.000269499	0.00687554	-0.0137511	0.0137511	-0.0154527	0.0165871
148	edge	D1--D6	D1	D6	0	0.00146399	0.00682376	-0.0136475	0.0136475	-0.00756175	0.0211461
149	edge	D1--D7	D1	D7	0.0311373	0.0296442	0.0199208	-0.00870424	0.0709788	0	0.0715306
150	edge	D1--E1	D1	E1	0	0.000426716	0.0109422	-0.0218844	0.0218844	-0.027063	0.0266599
151	edge	D1--E2	D1	E2	0.0566747	0.0566182	0.0261935	0.00428769	0.109062	0.00275057	0.109944
152	edge	D1--E3+E4	D1	E3+E4	0	0.0021873	0.0107533	-0.0215067	0.0215067	-0.0202454	0.0319182
153	edge	D1--E5	D1	E5	0.160476	0.161006	0.0251594	0.110157	0.210795	0.112285	0.20948
154	edge	D1--E6	D1	E6	0	-0.00769407	0.0129954	-0.0259909	0.0259909	-0.0417275	0.00237149
155	edge	D2--D3	D2	D3	0.270174	0.26984	0.0277774	0.21462	0.325729	0.212698	0.323302
156	edge	D2--D4	D2	D4	0.263016	0.264016	0.0259574	0.211101	0.314931	0.21377	0.315467
157	edge	D2--D5	D2	D5	0	0.00103641	0.00538666	-0.0107733	0.0107733	0	0.0177454
158	edge	D2--D6	D2	D6	0.0803881	0.0844543	0.0260212	0.0283457	0.132431	0.0349094	0.13519
159	edge	D2--D7	D2	D7	0.127451	0.122054	0.0274091	0.0726325	0.182269	0.0668809	0.174497
160	edge	D2--E1	D2	E1	0	0.0105649	0.0161411	-0.0322823	0.0322823	0	0.055507
161	edge	D2--E2	D2	E2	0.144596	0.147186	0.0242269	0.0961418	0.193049	0.0980636	0.193036
162	edge	D2--E3+E4	D2	E3+E4	0	-0.0107617	0.0150594	-0.0301189	0.0301189	-0.0489138	0
163	edge	D2--E5	D2	E5	0	-0.00121398	0.00676534	-0.0135307	0.0135307	-0.0220991	0.0047602
164	edge	D2--E6	D2	E6	0	-0.00157599	0.00738109	-0.0147622	0.0147622	-0.0228966	0.010558
165	edge	D3--D4	D3	D4	0.394197	0.395232	0.0239707	0.346256	0.442139	0.347662	0.442027
166	edge	D3--D5	D3	D5	0	-0.0015035	0.00601616	-0.0120323	0.0120323	-0.0231208	0
167	edge	D3--D6	D3	D6	0	-0.00320621	0.00821188	-0.0164238	0.0164238	-0.029973	0
168	edge	D3--D7	D3	D7	0	0.00860839	0.0132589	-0.0265177	0.0265177	0	0.0446168
169	edge	D3--E1	D3	E1	-0.0444737	-0.0568001	0.0290372	-0.102548	0.0136006	-0.113626	0
170	edge	D3--E2	D3	E2	0.0463771	0.0508712	0.0244287	-0.0024803	0.0952346	0	0.100344
171	edge	D3--E3+E4	D3	E3+E4	-0.00883094	-0.0200754	0.0206993	-0.0502294	0.0325676	-0.069604	0
172	edge	D3--E5	D3	E5	0.0120314	0.0163836	0.0171276	-0.0222239	0.0462867	0	0.0569064
173	edge	D3--E6	D3	E6	0	-0.00244744	0.00747486	-0.0149497	0.0149497	-0.0244053	0.00629664
174	edge	D4--D5	D4	D5	0.018538	0.0185747	0.0180734	-0.0176088	0.0546847	0	0.0610641
175	edge	D4--D6	D4	D6	0.0937348	0.092296	0.0221467	0.0494414	0.138028	0.048582	0.134618
176	edge	D4--D7	D4	D7	0.025756	0.0232328	0.020016	-0.0142761	0.0657881	0	0.0680176
177	edge	D4--E1	D4	E1	0.191588	0.193267	0.0246769	0.142235	0.240942	0.145599	0.24167
178	edge	D4--E2	D4	E2	0	-0.00345087	0.00993682	-0.0198736	0.0198736	-0.0340309	0
179	edge	D4--E3+E4	D4	E3+E4	0.00612184	0.01729	0.0182079	-0.030294	0.0425376	0	0.0605416
180	edge	D4--E5	D4	E5	0.0136721	0.0149168	0.0163552	-0.0190383	0.0463826	0	0.0527812
181	edge	D4--E6	D4	E6	0	-0.00247138	0.00749485	-0.0149897	0.0149897	-0.0264067	0
182	edge	D5--D6	D5	D6	0.366902	0.365719	0.028101	0.3107	0.423104	0.310522	0.419531
183	edge	D5--D7	D5	D7	0.203043	0.204569	0.0270234	0.148996	0.25709	0.152228	0.257677
184	edge	D5--E1	D5	E1	0.0917727	0.090838	0.0263992	0.0389742	0.144571	0.0376211	0.141968
185	edge	D5--E2	D5	E2	-0.00761752	-0.0177006	0.0179339	-0.0434854	0.0282503	-0.0579048	0
186	edge	D5--E3+E4	D5	E3+E4	0	0.00906383	0.014003	-0.028006	0.028006	0	0.0459052
187	edge	D5--E5	D5	E5	0.174622	0.170361	0.0254851	0.123652	0.225592	0.119868	0.219181
188	edge	D5--E6	D5	E6	0.0724822	0.07258	0.0265833	0.0193156	0.125649	0.0195193	0.124537
189	edge	D6--D7	D6	D7	0.420612	0.421723	0.0241645	0.372283	0.468941	0.374014	0.467783
190	edge	D6--E1	D6	E1	0.042023	0.0421617	0.0246137	-0.00720445	0.0912504	0	0.0924522
191	edge	D6--E2	D6	E2	0	0.000505414	0.00520363	-0.0104073	0.0104073	-0.0045083	0.0129468
192	edge	D6--E3+E4	D6	E3+E4	0	0.00815832	0.0140804	-0.0281609	0.0281609	0	0.0481249
193	edge	D6--E5	D6	E5	0.0551101	0.0505912	0.0264183	0.00227346	0.107947	0	0.104096
194	edge	D6--E6	D6	E6	0.0117002	0.0237715	0.0211838	-0.0306674	0.0540677	0	0.0705209
195	edge	D7--E1	D7	E1	0.107311	0.10752	0.0263548	0.0546013	0.160021	0.0564423	0.159648
196	edge	D7--E2	D7	E2	0.0817661	0.0857596	0.0222776	0.037211	0.126321	0.0414906	0.128777
197	edge	D7--E3+E4	D7	E3+E4	0	-0.0142144	0.0179285	-0.0358569	0.0358569	-0.0597781	0
198	edge	D7--E5	D7	E5	0.0567128	0.0626188	0.025591	0.00553081	0.107895	0.0121944	0.113359
199	edge	D7--E6	D7	E6	0	-0.0141472	0.0184202	-0.0368404	0.0368404	-0.0607635	0
200	edge	E1--E2	E1	E2	0.188599	0.189582	0.0243583	0.139883	0.237316	0.140441	0.237896
201	edge	E1--E3+E4	E1	E3+E4	0.116987	0.116786	0.0266528	0.0636818	0.170293	0.0640226	0.168374
202	edge	E1--E5	E1	E5	0.078999	0.0764577	0.0256817	0.0276357	0.130362	0.0260455	0.128618
203	edge	E1--E6	E1	E6	0.0384635	0.045195	0.0259645	-0.0134654	0.0903924	0	0.0969292
204	edge	E2--E3+E4	E2	E3+E4	0.054103	0.0598191	0.0245511	0.00500075	0.103205	0.0123319	0.110416
205	edge	E2--E5	E2	E5	0	0.00505811	0.011183	-0.022366	0.022366	0	0.0390613
206	edge	E2--E6	E2	E6	0	-0.00702044	0.0121475	-0.024295	0.024295	-0.0398744	0
207	edge	E3+E4--E5	E3+E4	E5	0.179274	0.177896	0.027133	0.125008	0.23354	0.12391	0.230342
208	edge	E3+E4--E6	E3+E4	E6	0.110553	0.108694	0.0270519	0.0564488	0.164657	0.0545787	0.161683
209	edge	E5--E6	E5	E6	0.20419	0.208741	0.0260573	0.152076	0.256305	0.158638	0.258646
210	expectedInfluence	B1	B1		1.07702	1.07517	0.0291082	1.01881	1.13524	1.01497	1.13331
211	expectedInfluence	B2	B2		0.95274	0.946596	0.0317023	0.889336	1.01614	0.885369	1.00861
212	expectedInfluence	B3	B3		0.90293	0.908944	0.0295843	0.843761	0.962099	0.851346	0.968878
213	expectedInfluence	B4	B4		1.12857	1.13245	0.0266063	1.07536	1.18179	1.07952	1.18563
214	expectedInfluence	B5	B5		1.08725	1.08767	0.0301525	1.02694	1.14755	1.02841	1.14668
215	expectedInfluence	C1	C1		1.06536	1.06344	0.0255461	1.01427	1.11646	1.01139	1.11336
216	expectedInfluence	C2	C2		1.06086	1.0605	0.0262309	1.0084	1.11333	1.00943	1.11353
217	expectedInfluence	D1	D1		0.474914	0.474938	0.0245868	0.425741	0.524088	0.425105	0.522331
218	expectedInfluence	D2	D2		0.894015	0.891047	0.0295564	0.834902	0.953128	0.83327	0.94759
219	expectedInfluence	D3	D3		0.821251	0.820796	0.0314912	0.758268	0.884233	0.758523	0.882696
220	expectedInfluence	D4	D4		1.22513	1.22818	0.0296133	1.1659	1.28435	1.17475	1.28951
221	expectedInfluence	D5	D5		1.00085	0.998103	0.0310548	0.93874	1.06296	0.937133	1.06173
222	expectedInfluence	D6	D6		1.06952	1.07579	0.0324351	1.00465	1.13439	1.01282	1.13897
223	expectedInfluence	D7	D7		1.06	1.05261	0.0294717	1.00106	1.11895	0.994575	1.10911
224	expectedInfluence	E1	E1		0.846213	0.849629	0.0303575	0.785498	0.906928	0.788949	0.909893
225	expectedInfluence	E2	E2		0.668448	0.668913	0.0271904	0.614067	0.722829	0.617309	0.725556
226	expectedInfluence	E3+E4	E3+E4		0.832958	0.829659	0.0282977	0.776363	0.889553	0.775185	0.885653
227	expectedInfluence	E5	E5		1.00963	1.01151	0.0311136	0.947399	1.07185	0.949513	1.07234
228	expectedInfluence	E6	E6		0.622489	0.612922	0.0229333	0.576622	0.668355	0.568313	0.65878
229	strength	B1	B1		1.07702	1.09936	0.0405765	0.995871	1.15818	1.03313	1.19441
230	strength	B2	B2		1.06241	1.1114	0.0706039	0.921199	1.20361	0.981683	1.2612
231	strength	B3	B3		1.10009	1.17555	0.0995598	0.900968	1.29921	0.983456	1.37472
232	strength	B4	B4		1.12857	1.14503	0.0325353	1.0635	1.19364	1.08787	1.21869
233	strength	B5	B5		1.08725	1.09368	0.0331376	1.02097	1.15352	1.03077	1.1618
234	strength	C1	C1		1.12368	1.1624	0.053323	1.01704	1.23033	1.066	1.27101
235	strength	C2	C2		1.17363	1.1863	0.0462966	1.08103	1.26622	1.10241	1.28798
236	strength	D1	D1		0.504648	0.56951	0.0697241	0.3652	0.644097	0.460253	0.726498
237	strength	D2	D2		0.960791	1.00784	0.0614161	0.837958	1.08362	0.900266	1.13006
238	strength	D3	D3		0.92786	0.993765	0.0818954	0.764069	1.09165	0.84567	1.16062
239	strength	D4	D4		1.22513	1.24705	0.0405711	1.14398	1.30627	1.17995	1.34297
240	strength	D5	D5		1.01608	1.04079	0.0446806	0.926724	1.10545	0.963471	1.13863
241	strength	D6	D6		1.14269	1.1916	0.0590816	1.02453	1.26086	1.07967	1.31446
242	strength	D7	D7		1.06	1.12156	0.0622721	0.935458	1.18455	1.0259	1.26327
243	strength	E1	E1		0.93516	0.991487	0.0743591	0.786442	1.08388	0.85682	1.1442
244	strength	E2	E2		0.803276	0.862407	0.0823202	0.638636	0.967916	0.72005	1.03786
245	strength	E3+E4	E3+E4		0.85062	0.923003	0.0722195	0.706181	0.995059	0.81043	1.0899
246	strength	E5	E5		1.00963	1.04027	0.05026	0.909107	1.11015	0.960694	1.16054
247	strength	E6	E6		0.708136	0.787946	0.0802733	0.547589	0.868683	0.64387	0.948816
248	predictability	B1	B1		0.803753
249	predictability	B2	B2		0.757739
250	predictability	B3	B3		0.730353
251	predictability	B4	B4		0.838528
252	predictability	B5	B5		0.808365
253	predictability	C1	C1		0.848132
254	predictability	C2	C2		0.851177
255	predictability	D1	D1		0.399877
256	predictability	D2	D2		0.700263
257	predictability	D3	D3		0.715315
258	predictability	D4	D4		0.807926
259	predictability	D5	D5		0.765046
260	predictability	D6	D6		0.799122
261	predictability	D7	D7		0.773094
262	predictability	E1	E1		0.641783
263	predictability	E2	E2		0.480155
264	predictability	E3+E4	E3+E4		0.635404
265	predictability	E5	E5		0.669852
266	predictability	E6	E6		0.509997
